# Supplementary material for: A pathway-centric view of spatial proximity in the 3D nucleome across cell lines
Source: Sci Rep. 2016 Dec 15;6:39279. doi: 10.1038/srep39279 (PMC5157015; doi:10.1038/srep39279)
Supplement: Supplementary Table 2 [file srep39279-s2.xls]

## Sheet: KEGG-10kb
	KEGG Pathway Terms	HiC interacting Gene Pairs (10kb)	Source	Cell lines of interactions
	1- and 2-Methylnaphthalene degradation	3681-3687	KEGG	hESC,GM06990,RWPE1
	1- and 2-Methylnaphthalene degradation	3673-3672	KEGG	hESC
	1- and 2-Methylnaphthalene degradation	10663-1232	KEGG	hESC
	1- and 2-Methylnaphthalene degradation	64240-64241	KEGG	HEK293,hESC
	1- and 2-Methylnaphthalene degradation	730-729	KEGG	IMR90,hESC
	1- and 2-Methylnaphthalene degradation	5580-776	KEGG	hESC
	1- and 2-Methylnaphthalene degradation	2776-9630	KEGG	HEK293,hESC
	1- and 2-Methylnaphthalene degradation	1604-722	KEGG	hESC
	1- and 2-Methylnaphthalene degradation	1284-1282	KEGG	HEK293,IMR90,hESC,GM06990,RWPE1
	1- and 2-Methylnaphthalene degradation	1557-1562	KEGG	hESC
	1- and 2-Methylnaphthalene degradation	1559-1562	KEGG	hESC
	1- and 2-Methylnaphthalene degradation	2921-2920	KEGG	hESC
	1- and 2-Methylnaphthalene degradation	64816-1577	KEGG	IMR90,hESC,GM06990
	1- and 2-Methylnaphthalene degradation	2560-2557	KEGG	IMR90,hESC
	1- and 2-Methylnaphthalene degradation	2560-2555	KEGG	hESC
	1- and 2-Methylnaphthalene degradation	3684-3681	KEGG	hESC,GM06990
	1- and 2-Methylnaphthalene degradation	3672-3673	KEGG	IMR90,hESC
	1- and 2-Methylnaphthalene degradation	1557-1559	KEGG	hESC
	1- and 2-Methylnaphthalene degradation	1562-1558	KEGG	hESC
	1- and 2-Methylnaphthalene degradation	1551-1576	KEGG	hESC
	1- and 2-Methylnaphthalene degradation	2941-2940	KEGG	hESC
	1- and 2-Methylnaphthalene degradation	2829-10663	KEGG	hESC
	1- and 2-Methylnaphthalene degradation	115-1387	KEGG	HEK293,IMR90,hESC,RWPE1
	1- and 2-Methylnaphthalene degradation	776-5580	KEGG	hESC
	1- and 2-Methylnaphthalene degradation	5591-4173	KEGG	HEK293,IMR90,hESC,RWPE1
	1- and 2-Methylnaphthalene degradation	847-6506	KEGG	hESC
	1- and 2-Methylnaphthalene degradation	3684-3687	KEGG	hESC,GM06990
	1- and 2-Methylnaphthalene degradation	999-1001	KEGG	HEK293,IMR90,hESC,GM06990
	1- and 2-Methylnaphthalene degradation	130-124	KEGG	hESC
	1- and 2-Methylnaphthalene degradation	6009-51422	KEGG	hESC
	1- and 2-Methylnaphthalene degradation	2567-2558	KEGG	hESC
	1- and 2-Methylnaphthalene degradation	5031-5029	KEGG	HEK293,hESC,GM06990
	1- and 2-Methylnaphthalene degradation	3554-7850	KEGG	BT483,IMR90,hESC
	1- and 2-Methylnaphthalene degradation	1562-1557	KEGG	hESC
	1- and 2-Methylnaphthalene degradation	1562-1559	KEGG	hESC
	1- and 2-Methylnaphthalene degradation	3627-6373	KEGG	BT483,HEK293,hESC,GM06990
	1- and 2-Methylnaphthalene degradation	1577-64816	KEGG	IMR90,hESC,GM06990
	1- and 2-Methylnaphthalene degradation	7850-3554	KEGG	IMR90,hESC
	1- and 2-Methylnaphthalene degradation	1558-1562	KEGG	hESC
	1- and 2-Methylnaphthalene degradation	54490-10941	KEGG	HEK293,hESC
	1- and 2-Methylnaphthalene degradation	7475-80326	KEGG	BT483,HEK293,IMR90,hESC
	1- and 2-Methylnaphthalene degradation	5159-815	KEGG	HEK293,IMR90,hESC,RWPE1
	1- and 2-Methylnaphthalene degradation	5294-5577	KEGG	HEK293,IMR90,hESC,RWPE1
	1- and 2-Methylnaphthalene degradation	3915-3918	KEGG	HEK293,IMR90,hESC,GM06990,RWPE1
	1- and 2-Methylnaphthalene degradation	5530-4790	KEGG	HEK293,IMR90,hESC
	1- and 2-Methylnaphthalene degradation	124-130	KEGG	hESC
	1- and 2-Methylnaphthalene degradation	7363-10941	KEGG	hESC
	1- and 2-Methylnaphthalene degradation	2203-8789	KEGG	HEK293,hESC
	1- and 2-Methylnaphthalene degradation	10368-5579	KEGG	hESC
	1- and 2-Methylnaphthalene degradation	1559-1557	KEGG	hESC
	1- and 2-Methylnaphthalene degradation	2939-221357	KEGG	hESC
	1- and 2-Methylnaphthalene degradation	2570-2569	KEGG	HEK293,hESC
	1- and 2-Methylnaphthalene degradation	6368-6360	KEGG	hESC
	1- and 2-Methylnaphthalene degradation	6900-23114	KEGG	HEK293,hESC,GM06990,RWPE1
	1- and 2-Methylnaphthalene degradation	3553-3552	KEGG	IMR90,hESC
	1- and 2-Methylnaphthalene degradation	1551-64816	KEGG	HEK293,IMR90,hESC
	1- and 2-Methylnaphthalene degradation	815-5159	KEGG	HEK293,IMR90,hESC,RWPE1
	3-Chloroacrylic acid degradation	3681-3687	KEGG	hESC,GM06990,RWPE1
	3-Chloroacrylic acid degradation	3673-3672	KEGG	hESC
	3-Chloroacrylic acid degradation	10663-1232	KEGG	hESC
	3-Chloroacrylic acid degradation	64240-64241	KEGG	HEK293,hESC
	3-Chloroacrylic acid degradation	730-729	KEGG	IMR90,hESC
	3-Chloroacrylic acid degradation	5580-776	KEGG	hESC
	3-Chloroacrylic acid degradation	2776-9630	KEGG	HEK293,hESC
	3-Chloroacrylic acid degradation	1604-722	KEGG	hESC
	3-Chloroacrylic acid degradation	1284-1282	KEGG	HEK293,IMR90,hESC,GM06990,RWPE1
	3-Chloroacrylic acid degradation	1557-1562	KEGG	hESC
	3-Chloroacrylic acid degradation	1559-1562	KEGG	hESC
	3-Chloroacrylic acid degradation	2921-2920	KEGG	hESC
	3-Chloroacrylic acid degradation	64816-1577	KEGG	IMR90,hESC,GM06990
	3-Chloroacrylic acid degradation	2560-2557	KEGG	IMR90,hESC
	3-Chloroacrylic acid degradation	2560-2555	KEGG	hESC
	3-Chloroacrylic acid degradation	3684-3681	KEGG	hESC,GM06990
	3-Chloroacrylic acid degradation	3672-3673	KEGG	IMR90,hESC
	3-Chloroacrylic acid degradation	1557-1559	KEGG	hESC
	3-Chloroacrylic acid degradation	1562-1558	KEGG	hESC
	3-Chloroacrylic acid degradation	1551-1576	KEGG	hESC
	3-Chloroacrylic acid degradation	2941-2940	KEGG	hESC
	3-Chloroacrylic acid degradation	2829-10663	KEGG	hESC
	3-Chloroacrylic acid degradation	115-1387	KEGG	HEK293,IMR90,hESC,RWPE1
	3-Chloroacrylic acid degradation	776-5580	KEGG	hESC
	3-Chloroacrylic acid degradation	5591-4173	KEGG	HEK293,IMR90,hESC,RWPE1
	3-Chloroacrylic acid degradation	847-6506	KEGG	hESC
	3-Chloroacrylic acid degradation	3684-3687	KEGG	hESC,GM06990
	3-Chloroacrylic acid degradation	999-1001	KEGG	HEK293,IMR90,hESC,GM06990
	3-Chloroacrylic acid degradation	130-124	KEGG	hESC
	3-Chloroacrylic acid degradation	6009-51422	KEGG	hESC
	3-Chloroacrylic acid degradation	2567-2558	KEGG	hESC
	3-Chloroacrylic acid degradation	5031-5029	KEGG	HEK293,hESC,GM06990
	3-Chloroacrylic acid degradation	3554-7850	KEGG	BT483,IMR90,hESC
	3-Chloroacrylic acid degradation	1562-1557	KEGG	hESC
	3-Chloroacrylic acid degradation	1562-1559	KEGG	hESC
	3-Chloroacrylic acid degradation	3627-6373	KEGG	BT483,HEK293,hESC,GM06990
	3-Chloroacrylic acid degradation	1577-64816	KEGG	IMR90,hESC,GM06990
	3-Chloroacrylic acid degradation	7850-3554	KEGG	IMR90,hESC
	3-Chloroacrylic acid degradation	1558-1562	KEGG	hESC
	3-Chloroacrylic acid degradation	54490-10941	KEGG	HEK293,hESC
	3-Chloroacrylic acid degradation	7475-80326	KEGG	BT483,HEK293,IMR90,hESC
	3-Chloroacrylic acid degradation	5159-815	KEGG	HEK293,IMR90,hESC,RWPE1
	3-Chloroacrylic acid degradation	5294-5577	KEGG	HEK293,IMR90,hESC,RWPE1
	3-Chloroacrylic acid degradation	3915-3918	KEGG	HEK293,IMR90,hESC,GM06990,RWPE1
	3-Chloroacrylic acid degradation	5530-4790	KEGG	HEK293,IMR90,hESC
	3-Chloroacrylic acid degradation	124-130	KEGG	hESC
	3-Chloroacrylic acid degradation	7363-10941	KEGG	hESC
	3-Chloroacrylic acid degradation	2203-8789	KEGG	HEK293,hESC
	3-Chloroacrylic acid degradation	10368-5579	KEGG	hESC
	3-Chloroacrylic acid degradation	1559-1557	KEGG	hESC
	3-Chloroacrylic acid degradation	2939-221357	KEGG	hESC
	3-Chloroacrylic acid degradation	2570-2569	KEGG	HEK293,hESC
	3-Chloroacrylic acid degradation	6368-6360	KEGG	hESC
	3-Chloroacrylic acid degradation	6900-23114	KEGG	HEK293,hESC,GM06990,RWPE1
	3-Chloroacrylic acid degradation	3553-3552	KEGG	IMR90,hESC
	3-Chloroacrylic acid degradation	1551-64816	KEGG	HEK293,IMR90,hESC
	3-Chloroacrylic acid degradation	815-5159	KEGG	HEK293,IMR90,hESC,RWPE1
	ABC transporters - General	3681-3687	KEGG	hESC,GM06990,RWPE1
	ABC transporters - General	29126-80380	KEGG	IMR90,GM06990,RWPE1
	ABC transporters - General	3673-3672	KEGG	hESC
	ABC transporters - General	10663-1232	KEGG	hESC
	ABC transporters - General	7484-7473	KEGG	GM06990
	ABC transporters - General	64240-64241	KEGG	HEK293,hESC
	ABC transporters - General	5836-6655	KEGG	BT483
	ABC transporters - General	730-729	KEGG	IMR90,hESC
	ABC transporters - General	5023-489	KEGG	IMR90,GM06990
	ABC transporters - General	5580-776	KEGG	hESC
	ABC transporters - General	817-5530	KEGG	IMR90
	ABC transporters - General	54577-54578	KEGG	GM06990
	ABC transporters - General	2776-9630	KEGG	HEK293,hESC
	ABC transporters - General	63917-168391	KEGG	HEK293
	ABC transporters - General	55799-776	KEGG	HEK293
	ABC transporters - General	1604-722	KEGG	hESC
	ABC transporters - General	2862-10161	KEGG	IMR90
	ABC transporters - General	54657-54659	KEGG	IMR90
	ABC transporters - General	1284-1282	KEGG	HEK293,IMR90,hESC,GM06990,RWPE1
	ABC transporters - General	5533-8795	KEGG	IMR90
	ABC transporters - General	1557-1562	KEGG	hESC
	ABC transporters - General	6776-6777	KEGG	GM06990
	ABC transporters - General	6487-8704	KEGG	HEK293,IMR90
	ABC transporters - General	1559-1562	KEGG	hESC
	ABC transporters - General	2921-2920	KEGG	hESC
	ABC transporters - General	2940-221357	KEGG	IMR90
	ABC transporters - General	64816-1577	KEGG	IMR90,hESC,GM06990
	ABC transporters - General	23236-5332	KEGG	IMR90
	ABC transporters - General	10333-7096	KEGG	IMR90
	ABC transporters - General	2560-2557	KEGG	IMR90,hESC
	ABC transporters - General	2560-2555	KEGG	hESC
	ABC transporters - General	109-5443	KEGG	HEK293,IMR90
	ABC transporters - General	5332-146	KEGG	IMR90
	ABC transporters - General	2706-10804	KEGG	HEK293,RWPE1
	ABC transporters - General	3684-3681	KEGG	hESC,GM06990
	ABC transporters - General	221357-2940	KEGG	IMR90
	ABC transporters - General	3709-3845	KEGG	HEK293
	ABC transporters - General	1234-1232	KEGG	HEK293,IMR90
	ABC transporters - General	6777-6776	KEGG	IMR90,GM06990
	ABC transporters - General	8704-6487	KEGG	HEK293,IMR90
	ABC transporters - General	2906-56848	KEGG	BT483,IMR90,GM06990
	ABC transporters - General	3560-1439	KEGG	GM06990
	ABC transporters - General	2150-2149	KEGG	HEK293
	ABC transporters - General	1585-1584	KEGG	GM06990
	ABC transporters - General	3672-3673	KEGG	IMR90,hESC
	ABC transporters - General	1557-1559	KEGG	hESC
	ABC transporters - General	5578-10672	KEGG	HEK293,IMR90
	ABC transporters - General	1562-1558	KEGG	hESC
	ABC transporters - General	1551-1577	KEGG	RWPE1
	ABC transporters - General	1551-1576	KEGG	hESC
	ABC transporters - General	169355-3620	KEGG	RWPE1
	ABC transporters - General	2941-2940	KEGG	hESC
	ABC transporters - General	2829-10663	KEGG	hESC
	ABC transporters - General	115-1387	KEGG	HEK293,IMR90,hESC,RWPE1
	ABC transporters - General	168391-63917	KEGG	HEK293
	ABC transporters - General	9254-7867	KEGG	HEK293,IMR90
	ABC transporters - General	2829-1234	KEGG	RWPE1
	ABC transporters - General	776-5580	KEGG	hESC
	ABC transporters - General	2703-2702	KEGG	RWPE1
	ABC transporters - General	3635-8527	KEGG	HEK293,IMR90
	ABC transporters - General	2036-10398	KEGG	HEK293,IMR90,RWPE1
	ABC transporters - General	5591-4173	KEGG	HEK293,IMR90,hESC,RWPE1
	ABC transporters - General	847-6506	KEGG	hESC
	ABC transporters - General	1829-1828	KEGG	HEK293
	ABC transporters - General	2941-2939	KEGG	IMR90
	ABC transporters - General	3684-3687	KEGG	hESC,GM06990
	ABC transporters - General	1378-722	KEGG	HEK293
	ABC transporters - General	999-1001	KEGG	HEK293,IMR90,hESC,GM06990
	ABC transporters - General	130-124	KEGG	hESC
	ABC transporters - General	6009-51422	KEGG	hESC
	ABC transporters - General	2567-2558	KEGG	hESC
	ABC transporters - General	2770-9863	KEGG	HEK293,IMR90
	ABC transporters - General	2939-2941	KEGG	IMR90
	ABC transporters - General	54578-54577	KEGG	GM06990
	ABC transporters - General	5031-5029	KEGG	HEK293,hESC,GM06990
	ABC transporters - General	3554-7850	KEGG	BT483,IMR90,hESC
	ABC transporters - General	54658-54579	KEGG	IMR90
	ABC transporters - General	1234-10803	KEGG	HEK293
	ABC transporters - General	1562-1557	KEGG	hESC
	ABC transporters - General	4628-23533	KEGG	HEK293
	ABC transporters - General	1562-1559	KEGG	hESC
	ABC transporters - General	714-713	KEGG	BT483,HEK293
	ABC transporters - General	3627-6373	KEGG	BT483,HEK293,hESC,GM06990
	ABC transporters - General	1577-64816	KEGG	IMR90,hESC,GM06990
	ABC transporters - General	7473-7484	KEGG	IMR90,GM06990
	ABC transporters - General	1290-1281	KEGG	IMR90
	ABC transporters - General	4233-857	KEGG	IMR90
	ABC transporters - General	7850-3554	KEGG	IMR90,hESC
	ABC transporters - General	1558-1562	KEGG	hESC
	ABC transporters - General	80326-7475	KEGG	BT483
	ABC transporters - General	54490-10941	KEGG	HEK293,hESC
	ABC transporters - General	2938-2939	KEGG	BT483,IMR90,GM06990
	ABC transporters - General	891-1022	KEGG	IMR90
	ABC transporters - General	4088-4091	KEGG	HEK293,IMR90
	ABC transporters - General	7475-80326	KEGG	BT483,HEK293,IMR90,hESC
	ABC transporters - General	5159-815	KEGG	HEK293,IMR90,hESC,RWPE1
	ABC transporters - General	442117-51809	KEGG	HEK293
	ABC transporters - General	5294-5577	KEGG	HEK293,IMR90,hESC,RWPE1
	ABC transporters - General	64816-1576	KEGG	HEK293,IMR90
	ABC transporters - General	3915-3918	KEGG	HEK293,IMR90,hESC,GM06990,RWPE1
	ABC transporters - General	7410-1289	KEGG	HEK293,IMR90
	ABC transporters - General	818-5532	KEGG	HEK293
	ABC transporters - General	5332-23236	KEGG	IMR90
	ABC transporters - General	5530-4790	KEGG	HEK293,IMR90,hESC
	ABC transporters - General	10803-729230	KEGG	HEK293
	ABC transporters - General	1584-1585	KEGG	GM06990
	ABC transporters - General	491-3269	KEGG	IMR90
	ABC transporters - General	51422-6009	KEGG	HEK293,IMR90
	ABC transporters - General	64241-64240	KEGG	IMR90,RWPE1
	ABC transporters - General	124-130	KEGG	hESC
	ABC transporters - General	4363-368	KEGG	BT483,HEK293,IMR90,GM06990,RWPE1
	ABC transporters - General	7363-10941	KEGG	hESC
	ABC transporters - General	2203-8789	KEGG	HEK293,hESC
	ABC transporters - General	10368-5579	KEGG	hESC
	ABC transporters - General	7364-7367	KEGG	HEK293
	ABC transporters - General	1576-64816	KEGG	HEK293,IMR90
	ABC transporters - General	1559-1557	KEGG	hESC
	ABC transporters - General	2939-221357	KEGG	hESC
	ABC transporters - General	27092-5578	KEGG	IMR90
	ABC transporters - General	3549-80326	KEGG	HEK293,IMR90
	ABC transporters - General	2570-2569	KEGG	HEK293,hESC
	ABC transporters - General	713-712	KEGG	IMR90
	ABC transporters - General	54659-54658	KEGG	BT483
	ABC transporters - General	6368-6360	KEGG	hESC
	ABC transporters - General	3687-3684	KEGG	HEK293
	ABC transporters - General	4283-6373	KEGG	HEK293
	ABC transporters - General	6900-23114	KEGG	HEK293,hESC,GM06990,RWPE1
	ABC transporters - General	10856-2997	KEGG	HEK293,GM06990
	ABC transporters - General	2914-3710	KEGG	HEK293,IMR90,GM06990
	ABC transporters - General	722-1378	KEGG	RWPE1
	ABC transporters - General	2885-3691	KEGG	HEK293,IMR90,RWPE1
	ABC transporters - General	3553-3552	KEGG	IMR90,hESC
	ABC transporters - General	1551-64816	KEGG	HEK293,IMR90,hESC
	ABC transporters - General	815-5159	KEGG	HEK293,IMR90,hESC,RWPE1
	ABC transporters - General	9765-7060	KEGG	IMR90
	ABC transporters - General	2778-81027	KEGG	HEK293,GM06990
	ABC transporters - General	491-3708	KEGG	IMR90
	Alzheimer's disease	29126-80380	KEGG	IMR90,GM06990,RWPE1
	Alzheimer's disease	64240-64241	KEGG	HEK293,hESC
	Alzheimer's disease	5836-6655	KEGG	BT483
	Alzheimer's disease	730-729	KEGG	IMR90,hESC
	Alzheimer's disease	5023-489	KEGG	IMR90,GM06990
	Alzheimer's disease	817-5530	KEGG	IMR90
	Alzheimer's disease	2776-9630	KEGG	HEK293,hESC
	Alzheimer's disease	63917-168391	KEGG	HEK293
	Alzheimer's disease	55799-776	KEGG	HEK293
	Alzheimer's disease	2862-10161	KEGG	IMR90
	Alzheimer's disease	54657-54659	KEGG	IMR90
	Alzheimer's disease	1284-1282	KEGG	HEK293,IMR90,hESC,GM06990,RWPE1
	Alzheimer's disease	5533-8795	KEGG	IMR90
	Alzheimer's disease	6487-8704	KEGG	HEK293,IMR90
	Alzheimer's disease	2940-221357	KEGG	IMR90
	Alzheimer's disease	64816-1577	KEGG	IMR90,hESC,GM06990
	Alzheimer's disease	23236-5332	KEGG	IMR90
	Alzheimer's disease	10333-7096	KEGG	IMR90
	Alzheimer's disease	2560-2557	KEGG	IMR90,hESC
	Alzheimer's disease	109-5443	KEGG	HEK293,IMR90
	Alzheimer's disease	5332-146	KEGG	IMR90
	Alzheimer's disease	2706-10804	KEGG	HEK293,RWPE1
	Alzheimer's disease	221357-2940	KEGG	IMR90
	Alzheimer's disease	3709-3845	KEGG	HEK293
	Alzheimer's disease	1234-1232	KEGG	HEK293,IMR90
	Alzheimer's disease	6777-6776	KEGG	IMR90,GM06990
	Alzheimer's disease	8704-6487	KEGG	HEK293,IMR90
	Alzheimer's disease	2906-56848	KEGG	BT483,IMR90,GM06990
	Alzheimer's disease	2150-2149	KEGG	HEK293
	Alzheimer's disease	3672-3673	KEGG	IMR90,hESC
	Alzheimer's disease	5578-10672	KEGG	HEK293,IMR90
	Alzheimer's disease	115-1387	KEGG	HEK293,IMR90,hESC,RWPE1
	Alzheimer's disease	168391-63917	KEGG	HEK293
	Alzheimer's disease	9254-7867	KEGG	HEK293,IMR90
	Alzheimer's disease	3635-8527	KEGG	HEK293,IMR90
	Alzheimer's disease	2036-10398	KEGG	HEK293,IMR90,RWPE1
	Alzheimer's disease	5591-4173	KEGG	HEK293,IMR90,hESC,RWPE1
	Alzheimer's disease	1829-1828	KEGG	HEK293
	Alzheimer's disease	2941-2939	KEGG	IMR90
	Alzheimer's disease	1378-722	KEGG	HEK293
	Alzheimer's disease	999-1001	KEGG	HEK293,IMR90,hESC,GM06990
	Alzheimer's disease	2770-9863	KEGG	HEK293,IMR90
	Alzheimer's disease	2939-2941	KEGG	IMR90
	Alzheimer's disease	5031-5029	KEGG	HEK293,hESC,GM06990
	Alzheimer's disease	3554-7850	KEGG	BT483,IMR90,hESC
	Alzheimer's disease	54658-54579	KEGG	IMR90
	Alzheimer's disease	1234-10803	KEGG	HEK293
	Alzheimer's disease	4628-23533	KEGG	HEK293
	Alzheimer's disease	714-713	KEGG	BT483,HEK293
	Alzheimer's disease	3627-6373	KEGG	BT483,HEK293,hESC,GM06990
	Alzheimer's disease	1577-64816	KEGG	IMR90,hESC,GM06990
	Alzheimer's disease	7473-7484	KEGG	IMR90,GM06990
	Alzheimer's disease	1290-1281	KEGG	IMR90
	Alzheimer's disease	4233-857	KEGG	IMR90
	Alzheimer's disease	7850-3554	KEGG	IMR90,hESC
	Alzheimer's disease	80326-7475	KEGG	BT483
	Alzheimer's disease	54490-10941	KEGG	HEK293,hESC
	Alzheimer's disease	2938-2939	KEGG	BT483,IMR90,GM06990
	Alzheimer's disease	891-1022	KEGG	IMR90
	Alzheimer's disease	4088-4091	KEGG	HEK293,IMR90
	Alzheimer's disease	7475-80326	KEGG	BT483,HEK293,IMR90,hESC
	Alzheimer's disease	5159-815	KEGG	HEK293,IMR90,hESC,RWPE1
	Alzheimer's disease	442117-51809	KEGG	HEK293
	Alzheimer's disease	5294-5577	KEGG	HEK293,IMR90,hESC,RWPE1
	Alzheimer's disease	64816-1576	KEGG	HEK293,IMR90
	Alzheimer's disease	3915-3918	KEGG	HEK293,IMR90,hESC,GM06990,RWPE1
	Alzheimer's disease	7410-1289	KEGG	HEK293,IMR90
	Alzheimer's disease	818-5532	KEGG	HEK293
	Alzheimer's disease	5332-23236	KEGG	IMR90
	Alzheimer's disease	5530-4790	KEGG	HEK293,IMR90,hESC
	Alzheimer's disease	10803-729230	KEGG	HEK293
	Alzheimer's disease	491-3269	KEGG	IMR90
	Alzheimer's disease	51422-6009	KEGG	HEK293,IMR90
	Alzheimer's disease	64241-64240	KEGG	IMR90,RWPE1
	Alzheimer's disease	4363-368	KEGG	BT483,HEK293,IMR90,GM06990,RWPE1
	Alzheimer's disease	2203-8789	KEGG	HEK293,hESC
	Alzheimer's disease	7364-7367	KEGG	HEK293
	Alzheimer's disease	1576-64816	KEGG	HEK293,IMR90
	Alzheimer's disease	27092-5578	KEGG	IMR90
	Alzheimer's disease	3549-80326	KEGG	HEK293,IMR90
	Alzheimer's disease	2570-2569	KEGG	HEK293,hESC
	Alzheimer's disease	713-712	KEGG	IMR90
	Alzheimer's disease	54659-54658	KEGG	BT483
	Alzheimer's disease	3687-3684	KEGG	HEK293
	Alzheimer's disease	4283-6373	KEGG	HEK293
	Alzheimer's disease	6900-23114	KEGG	HEK293,hESC,GM06990,RWPE1
	Alzheimer's disease	10856-2997	KEGG	HEK293,GM06990
	Alzheimer's disease	2914-3710	KEGG	HEK293,IMR90,GM06990
	Alzheimer's disease	2885-3691	KEGG	HEK293,IMR90,RWPE1
	Alzheimer's disease	3553-3552	KEGG	IMR90,hESC
	Alzheimer's disease	1551-64816	KEGG	HEK293,IMR90,hESC
	Alzheimer's disease	815-5159	KEGG	HEK293,IMR90,hESC,RWPE1
	Alzheimer's disease	9765-7060	KEGG	IMR90
	Alzheimer's disease	2778-81027	KEGG	HEK293,GM06990
	Alzheimer's disease	491-3708	KEGG	IMR90
	Amyotrophic lateral sclerosis (ALS)	3681-3687	KEGG	hESC,GM06990,RWPE1
	Amyotrophic lateral sclerosis (ALS)	3673-3672	KEGG	hESC
	Amyotrophic lateral sclerosis (ALS)	10663-1232	KEGG	hESC
	Amyotrophic lateral sclerosis (ALS)	64240-64241	KEGG	HEK293,hESC
	Amyotrophic lateral sclerosis (ALS)	730-729	KEGG	IMR90,hESC
	Amyotrophic lateral sclerosis (ALS)	5580-776	KEGG	hESC
	Amyotrophic lateral sclerosis (ALS)	2776-9630	KEGG	HEK293,hESC
	Amyotrophic lateral sclerosis (ALS)	1604-722	KEGG	hESC
	Amyotrophic lateral sclerosis (ALS)	1284-1282	KEGG	HEK293,IMR90,hESC,GM06990,RWPE1
	Amyotrophic lateral sclerosis (ALS)	1557-1562	KEGG	hESC
	Amyotrophic lateral sclerosis (ALS)	1559-1562	KEGG	hESC
	Amyotrophic lateral sclerosis (ALS)	2921-2920	KEGG	hESC
	Amyotrophic lateral sclerosis (ALS)	64816-1577	KEGG	IMR90,hESC,GM06990
	Amyotrophic lateral sclerosis (ALS)	2560-2557	KEGG	IMR90,hESC
	Amyotrophic lateral sclerosis (ALS)	2560-2555	KEGG	hESC
	Amyotrophic lateral sclerosis (ALS)	3684-3681	KEGG	hESC,GM06990
	Amyotrophic lateral sclerosis (ALS)	3672-3673	KEGG	IMR90,hESC
	Amyotrophic lateral sclerosis (ALS)	1557-1559	KEGG	hESC
	Amyotrophic lateral sclerosis (ALS)	1562-1558	KEGG	hESC
	Amyotrophic lateral sclerosis (ALS)	1551-1576	KEGG	hESC
	Amyotrophic lateral sclerosis (ALS)	2941-2940	KEGG	hESC
	Amyotrophic lateral sclerosis (ALS)	2829-10663	KEGG	hESC
	Amyotrophic lateral sclerosis (ALS)	115-1387	KEGG	HEK293,IMR90,hESC,RWPE1
	Amyotrophic lateral sclerosis (ALS)	776-5580	KEGG	hESC
	Amyotrophic lateral sclerosis (ALS)	5591-4173	KEGG	HEK293,IMR90,hESC,RWPE1
	Amyotrophic lateral sclerosis (ALS)	847-6506	KEGG	hESC
	Amyotrophic lateral sclerosis (ALS)	3684-3687	KEGG	hESC,GM06990
	Amyotrophic lateral sclerosis (ALS)	999-1001	KEGG	HEK293,IMR90,hESC,GM06990
	Amyotrophic lateral sclerosis (ALS)	130-124	KEGG	hESC
	Amyotrophic lateral sclerosis (ALS)	6009-51422	KEGG	hESC
	Amyotrophic lateral sclerosis (ALS)	2567-2558	KEGG	hESC
	Amyotrophic lateral sclerosis (ALS)	5031-5029	KEGG	HEK293,hESC,GM06990
	Amyotrophic lateral sclerosis (ALS)	3554-7850	KEGG	BT483,IMR90,hESC
	Amyotrophic lateral sclerosis (ALS)	1562-1557	KEGG	hESC
	Amyotrophic lateral sclerosis (ALS)	1562-1559	KEGG	hESC
	Amyotrophic lateral sclerosis (ALS)	3627-6373	KEGG	BT483,HEK293,hESC,GM06990
	Amyotrophic lateral sclerosis (ALS)	1577-64816	KEGG	IMR90,hESC,GM06990
	Amyotrophic lateral sclerosis (ALS)	7850-3554	KEGG	IMR90,hESC
	Amyotrophic lateral sclerosis (ALS)	1558-1562	KEGG	hESC
	Amyotrophic lateral sclerosis (ALS)	54490-10941	KEGG	HEK293,hESC
	Amyotrophic lateral sclerosis (ALS)	7475-80326	KEGG	BT483,HEK293,IMR90,hESC
	Amyotrophic lateral sclerosis (ALS)	5159-815	KEGG	HEK293,IMR90,hESC,RWPE1
	Amyotrophic lateral sclerosis (ALS)	5294-5577	KEGG	HEK293,IMR90,hESC,RWPE1
	Amyotrophic lateral sclerosis (ALS)	3915-3918	KEGG	HEK293,IMR90,hESC,GM06990,RWPE1
	Amyotrophic lateral sclerosis (ALS)	5530-4790	KEGG	HEK293,IMR90,hESC
	Amyotrophic lateral sclerosis (ALS)	124-130	KEGG	hESC
	Amyotrophic lateral sclerosis (ALS)	7363-10941	KEGG	hESC
	Amyotrophic lateral sclerosis (ALS)	2203-8789	KEGG	HEK293,hESC
	Amyotrophic lateral sclerosis (ALS)	10368-5579	KEGG	hESC
	Amyotrophic lateral sclerosis (ALS)	1559-1557	KEGG	hESC
	Amyotrophic lateral sclerosis (ALS)	2939-221357	KEGG	hESC
	Amyotrophic lateral sclerosis (ALS)	2570-2569	KEGG	HEK293,hESC
	Amyotrophic lateral sclerosis (ALS)	6368-6360	KEGG	hESC
	Amyotrophic lateral sclerosis (ALS)	6900-23114	KEGG	HEK293,hESC,GM06990,RWPE1
	Amyotrophic lateral sclerosis (ALS)	3553-3552	KEGG	IMR90,hESC
	Amyotrophic lateral sclerosis (ALS)	1551-64816	KEGG	HEK293,IMR90,hESC
	Amyotrophic lateral sclerosis (ALS)	815-5159	KEGG	HEK293,IMR90,hESC,RWPE1
	Androgen and estrogen metabolism	3681-3687	KEGG	hESC,GM06990,RWPE1
	Androgen and estrogen metabolism	29126-80380	KEGG	IMR90,GM06990,RWPE1
	Androgen and estrogen metabolism	3673-3672	KEGG	hESC
	Androgen and estrogen metabolism	10663-1232	KEGG	hESC
	Androgen and estrogen metabolism	7484-7473	KEGG	GM06990
	Androgen and estrogen metabolism	64240-64241	KEGG	HEK293,hESC
	Androgen and estrogen metabolism	5836-6655	KEGG	BT483
	Androgen and estrogen metabolism	730-729	KEGG	IMR90,hESC
	Androgen and estrogen metabolism	5023-489	KEGG	IMR90,GM06990
	Androgen and estrogen metabolism	5580-776	KEGG	hESC
	Androgen and estrogen metabolism	817-5530	KEGG	IMR90
	Androgen and estrogen metabolism	54577-54578	KEGG	GM06990
	Androgen and estrogen metabolism	2776-9630	KEGG	HEK293,hESC
	Androgen and estrogen metabolism	63917-168391	KEGG	HEK293
	Androgen and estrogen metabolism	55799-776	KEGG	HEK293
	Androgen and estrogen metabolism	1604-722	KEGG	hESC
	Androgen and estrogen metabolism	2862-10161	KEGG	IMR90
	Androgen and estrogen metabolism	54657-54659	KEGG	IMR90
	Androgen and estrogen metabolism	1284-1282	KEGG	HEK293,IMR90,hESC,GM06990,RWPE1
	Androgen and estrogen metabolism	5533-8795	KEGG	IMR90
	Androgen and estrogen metabolism	1557-1562	KEGG	hESC
	Androgen and estrogen metabolism	6776-6777	KEGG	GM06990
	Androgen and estrogen metabolism	6487-8704	KEGG	HEK293,IMR90
	Androgen and estrogen metabolism	1559-1562	KEGG	hESC
	Androgen and estrogen metabolism	2921-2920	KEGG	hESC
	Androgen and estrogen metabolism	2940-221357	KEGG	IMR90
	Androgen and estrogen metabolism	64816-1577	KEGG	IMR90,hESC,GM06990
	Androgen and estrogen metabolism	23236-5332	KEGG	IMR90
	Androgen and estrogen metabolism	10333-7096	KEGG	IMR90
	Androgen and estrogen metabolism	2560-2557	KEGG	IMR90,hESC
	Androgen and estrogen metabolism	2560-2555	KEGG	hESC
	Androgen and estrogen metabolism	109-5443	KEGG	HEK293,IMR90
	Androgen and estrogen metabolism	5332-146	KEGG	IMR90
	Androgen and estrogen metabolism	2706-10804	KEGG	HEK293,RWPE1
	Androgen and estrogen metabolism	3684-3681	KEGG	hESC,GM06990
	Androgen and estrogen metabolism	221357-2940	KEGG	IMR90
	Androgen and estrogen metabolism	3709-3845	KEGG	HEK293
	Androgen and estrogen metabolism	1234-1232	KEGG	HEK293,IMR90
	Androgen and estrogen metabolism	6777-6776	KEGG	IMR90,GM06990
	Androgen and estrogen metabolism	8704-6487	KEGG	HEK293,IMR90
	Androgen and estrogen metabolism	2906-56848	KEGG	BT483,IMR90,GM06990
	Androgen and estrogen metabolism	3560-1439	KEGG	GM06990
	Androgen and estrogen metabolism	2150-2149	KEGG	HEK293
	Androgen and estrogen metabolism	1585-1584	KEGG	GM06990
	Androgen and estrogen metabolism	3672-3673	KEGG	IMR90,hESC
	Androgen and estrogen metabolism	1557-1559	KEGG	hESC
	Androgen and estrogen metabolism	5578-10672	KEGG	HEK293,IMR90
	Androgen and estrogen metabolism	1562-1558	KEGG	hESC
	Androgen and estrogen metabolism	1551-1576	KEGG	hESC
	Androgen and estrogen metabolism	2941-2940	KEGG	hESC
	Androgen and estrogen metabolism	2829-10663	KEGG	hESC
	Androgen and estrogen metabolism	115-1387	KEGG	HEK293,IMR90,hESC,RWPE1
	Androgen and estrogen metabolism	168391-63917	KEGG	HEK293
	Androgen and estrogen metabolism	9254-7867	KEGG	HEK293,IMR90
	Androgen and estrogen metabolism	776-5580	KEGG	hESC
	Androgen and estrogen metabolism	3635-8527	KEGG	HEK293,IMR90
	Androgen and estrogen metabolism	2036-10398	KEGG	HEK293,IMR90,RWPE1
	Androgen and estrogen metabolism	5591-4173	KEGG	HEK293,IMR90,hESC,RWPE1
	Androgen and estrogen metabolism	847-6506	KEGG	hESC
	Androgen and estrogen metabolism	1829-1828	KEGG	HEK293
	Androgen and estrogen metabolism	2941-2939	KEGG	IMR90
	Androgen and estrogen metabolism	3684-3687	KEGG	hESC,GM06990
	Androgen and estrogen metabolism	1378-722	KEGG	HEK293
	Androgen and estrogen metabolism	999-1001	KEGG	HEK293,IMR90,hESC,GM06990
	Androgen and estrogen metabolism	130-124	KEGG	hESC
	Androgen and estrogen metabolism	6009-51422	KEGG	hESC
	Androgen and estrogen metabolism	2567-2558	KEGG	hESC
	Androgen and estrogen metabolism	2770-9863	KEGG	HEK293,IMR90
	Androgen and estrogen metabolism	2939-2941	KEGG	IMR90
	Androgen and estrogen metabolism	54578-54577	KEGG	GM06990
	Androgen and estrogen metabolism	5031-5029	KEGG	HEK293,hESC,GM06990
	Androgen and estrogen metabolism	3554-7850	KEGG	BT483,IMR90,hESC
	Androgen and estrogen metabolism	54658-54579	KEGG	IMR90
	Androgen and estrogen metabolism	1234-10803	KEGG	HEK293
	Androgen and estrogen metabolism	1562-1557	KEGG	hESC
	Androgen and estrogen metabolism	4628-23533	KEGG	HEK293
	Androgen and estrogen metabolism	1562-1559	KEGG	hESC
	Androgen and estrogen metabolism	714-713	KEGG	BT483,HEK293
	Androgen and estrogen metabolism	3627-6373	KEGG	BT483,HEK293,hESC,GM06990
	Androgen and estrogen metabolism	1577-64816	KEGG	IMR90,hESC,GM06990
	Androgen and estrogen metabolism	7473-7484	KEGG	IMR90,GM06990
	Androgen and estrogen metabolism	1290-1281	KEGG	IMR90
	Androgen and estrogen metabolism	4233-857	KEGG	IMR90
	Androgen and estrogen metabolism	7850-3554	KEGG	IMR90,hESC
	Androgen and estrogen metabolism	1558-1562	KEGG	hESC
	Androgen and estrogen metabolism	80326-7475	KEGG	BT483
	Androgen and estrogen metabolism	54490-10941	KEGG	HEK293,hESC
	Androgen and estrogen metabolism	2938-2939	KEGG	BT483,IMR90,GM06990
	Androgen and estrogen metabolism	891-1022	KEGG	IMR90
	Androgen and estrogen metabolism	4088-4091	KEGG	HEK293,IMR90
	Androgen and estrogen metabolism	7475-80326	KEGG	BT483,HEK293,IMR90,hESC
	Androgen and estrogen metabolism	5159-815	KEGG	HEK293,IMR90,hESC,RWPE1
	Androgen and estrogen metabolism	442117-51809	KEGG	HEK293
	Androgen and estrogen metabolism	5294-5577	KEGG	HEK293,IMR90,hESC,RWPE1
	Androgen and estrogen metabolism	64816-1576	KEGG	HEK293,IMR90
	Androgen and estrogen metabolism	3915-3918	KEGG	HEK293,IMR90,hESC,GM06990,RWPE1
	Androgen and estrogen metabolism	7410-1289	KEGG	HEK293,IMR90
	Androgen and estrogen metabolism	818-5532	KEGG	HEK293
	Androgen and estrogen metabolism	5332-23236	KEGG	IMR90
	Androgen and estrogen metabolism	5530-4790	KEGG	HEK293,IMR90,hESC
	Androgen and estrogen metabolism	10803-729230	KEGG	HEK293
	Androgen and estrogen metabolism	1584-1585	KEGG	GM06990
	Androgen and estrogen metabolism	491-3269	KEGG	IMR90
	Androgen and estrogen metabolism	51422-6009	KEGG	HEK293,IMR90
	Androgen and estrogen metabolism	64241-64240	KEGG	IMR90,RWPE1
	Androgen and estrogen metabolism	124-130	KEGG	hESC
	Androgen and estrogen metabolism	4363-368	KEGG	BT483,HEK293,IMR90,GM06990,RWPE1
	Androgen and estrogen metabolism	7363-10941	KEGG	hESC
	Androgen and estrogen metabolism	2203-8789	KEGG	HEK293,hESC
	Androgen and estrogen metabolism	10368-5579	KEGG	hESC
	Androgen and estrogen metabolism	7364-7367	KEGG	HEK293
	Androgen and estrogen metabolism	1576-64816	KEGG	HEK293,IMR90
	Androgen and estrogen metabolism	1559-1557	KEGG	hESC
	Androgen and estrogen metabolism	2939-221357	KEGG	hESC
	Androgen and estrogen metabolism	27092-5578	KEGG	IMR90
	Androgen and estrogen metabolism	3549-80326	KEGG	HEK293,IMR90
	Androgen and estrogen metabolism	2570-2569	KEGG	HEK293,hESC
	Androgen and estrogen metabolism	713-712	KEGG	IMR90
	Androgen and estrogen metabolism	54659-54658	KEGG	BT483
	Androgen and estrogen metabolism	6368-6360	KEGG	hESC
	Androgen and estrogen metabolism	3687-3684	KEGG	HEK293
	Androgen and estrogen metabolism	4283-6373	KEGG	HEK293
	Androgen and estrogen metabolism	6900-23114	KEGG	HEK293,hESC,GM06990,RWPE1
	Androgen and estrogen metabolism	10856-2997	KEGG	HEK293,GM06990
	Androgen and estrogen metabolism	2914-3710	KEGG	HEK293,IMR90,GM06990
	Androgen and estrogen metabolism	2885-3691	KEGG	HEK293,IMR90,RWPE1
	Androgen and estrogen metabolism	3553-3552	KEGG	IMR90,hESC
	Androgen and estrogen metabolism	1551-64816	KEGG	HEK293,IMR90,hESC
	Androgen and estrogen metabolism	815-5159	KEGG	HEK293,IMR90,hESC,RWPE1
	Androgen and estrogen metabolism	9765-7060	KEGG	IMR90
	Androgen and estrogen metabolism	2778-81027	KEGG	HEK293,GM06990
	Androgen and estrogen metabolism	491-3708	KEGG	IMR90
	Apoptosis	3681-3687	KEGG	hESC,GM06990,RWPE1
	Apoptosis	29126-80380	KEGG	IMR90,GM06990,RWPE1
	Apoptosis	3673-3672	KEGG	hESC
	Apoptosis	10663-1232	KEGG	hESC
	Apoptosis	64240-64241	KEGG	HEK293,hESC
	Apoptosis	730-729	KEGG	IMR90,hESC
	Apoptosis	5023-489	KEGG	IMR90,GM06990
	Apoptosis	5580-776	KEGG	hESC
	Apoptosis	817-5530	KEGG	IMR90
	Apoptosis	2776-9630	KEGG	HEK293,hESC
	Apoptosis	63917-168391	KEGG	HEK293
	Apoptosis	55799-776	KEGG	HEK293
	Apoptosis	1604-722	KEGG	hESC
	Apoptosis	2862-10161	KEGG	IMR90
	Apoptosis	54657-54659	KEGG	IMR90
	Apoptosis	1284-1282	KEGG	HEK293,IMR90,hESC,GM06990,RWPE1
	Apoptosis	5533-8795	KEGG	IMR90
	Apoptosis	1557-1562	KEGG	hESC
	Apoptosis	6487-8704	KEGG	HEK293,IMR90
	Apoptosis	1559-1562	KEGG	hESC
	Apoptosis	2921-2920	KEGG	hESC
	Apoptosis	2940-221357	KEGG	IMR90
	Apoptosis	64816-1577	KEGG	IMR90,hESC,GM06990
	Apoptosis	23236-5332	KEGG	IMR90
	Apoptosis	10333-7096	KEGG	IMR90
	Apoptosis	2560-2557	KEGG	IMR90,hESC
	Apoptosis	2560-2555	KEGG	hESC
	Apoptosis	109-5443	KEGG	HEK293,IMR90
	Apoptosis	5332-146	KEGG	IMR90
	Apoptosis	2706-10804	KEGG	HEK293,RWPE1
	Apoptosis	3684-3681	KEGG	hESC,GM06990
	Apoptosis	221357-2940	KEGG	IMR90
	Apoptosis	3709-3845	KEGG	HEK293
	Apoptosis	1234-1232	KEGG	HEK293,IMR90
	Apoptosis	6777-6776	KEGG	IMR90,GM06990
	Apoptosis	8704-6487	KEGG	HEK293,IMR90
	Apoptosis	2906-56848	KEGG	BT483,IMR90,GM06990
	Apoptosis	2150-2149	KEGG	HEK293
	Apoptosis	3672-3673	KEGG	IMR90,hESC
	Apoptosis	1557-1559	KEGG	hESC
	Apoptosis	5578-10672	KEGG	HEK293,IMR90
	Apoptosis	1562-1558	KEGG	hESC
	Apoptosis	1551-1577	KEGG	RWPE1
	Apoptosis	1551-1576	KEGG	hESC
	Apoptosis	169355-3620	KEGG	RWPE1
	Apoptosis	2941-2940	KEGG	hESC
	Apoptosis	2829-10663	KEGG	hESC
	Apoptosis	115-1387	KEGG	HEK293,IMR90,hESC,RWPE1
	Apoptosis	168391-63917	KEGG	HEK293
	Apoptosis	9254-7867	KEGG	HEK293,IMR90
	Apoptosis	2829-1234	KEGG	RWPE1
	Apoptosis	776-5580	KEGG	hESC
	Apoptosis	2703-2702	KEGG	RWPE1
	Apoptosis	3635-8527	KEGG	HEK293,IMR90
	Apoptosis	2036-10398	KEGG	HEK293,IMR90,RWPE1
	Apoptosis	5591-4173	KEGG	HEK293,IMR90,hESC,RWPE1
	Apoptosis	847-6506	KEGG	hESC
	Apoptosis	1829-1828	KEGG	HEK293
	Apoptosis	2941-2939	KEGG	IMR90
	Apoptosis	3684-3687	KEGG	hESC,GM06990
	Apoptosis	1378-722	KEGG	HEK293
	Apoptosis	999-1001	KEGG	HEK293,IMR90,hESC,GM06990
	Apoptosis	130-124	KEGG	hESC
	Apoptosis	6009-51422	KEGG	hESC
	Apoptosis	2567-2558	KEGG	hESC
	Apoptosis	2770-9863	KEGG	HEK293,IMR90
	Apoptosis	2939-2941	KEGG	IMR90
	Apoptosis	5031-5029	KEGG	HEK293,hESC,GM06990
	Apoptosis	3554-7850	KEGG	BT483,IMR90,hESC
	Apoptosis	54658-54579	KEGG	IMR90
	Apoptosis	1234-10803	KEGG	HEK293
	Apoptosis	1562-1557	KEGG	hESC
	Apoptosis	4628-23533	KEGG	HEK293
	Apoptosis	1562-1559	KEGG	hESC
	Apoptosis	714-713	KEGG	BT483,HEK293
	Apoptosis	3627-6373	KEGG	BT483,HEK293,hESC,GM06990
	Apoptosis	1577-64816	KEGG	IMR90,hESC,GM06990
	Apoptosis	7473-7484	KEGG	IMR90,GM06990
	Apoptosis	1290-1281	KEGG	IMR90
	Apoptosis	4233-857	KEGG	IMR90
	Apoptosis	7850-3554	KEGG	IMR90,hESC
	Apoptosis	1558-1562	KEGG	hESC
	Apoptosis	54490-10941	KEGG	HEK293,hESC
	Apoptosis	2938-2939	KEGG	BT483,IMR90,GM06990
	Apoptosis	891-1022	KEGG	IMR90
	Apoptosis	4088-4091	KEGG	HEK293,IMR90
	Apoptosis	7475-80326	KEGG	BT483,HEK293,IMR90,hESC
	Apoptosis	5159-815	KEGG	HEK293,IMR90,hESC,RWPE1
	Apoptosis	442117-51809	KEGG	HEK293
	Apoptosis	5294-5577	KEGG	HEK293,IMR90,hESC,RWPE1
	Apoptosis	64816-1576	KEGG	HEK293,IMR90
	Apoptosis	3915-3918	KEGG	HEK293,IMR90,hESC,GM06990,RWPE1
	Apoptosis	7410-1289	KEGG	HEK293,IMR90
	Apoptosis	818-5532	KEGG	HEK293
	Apoptosis	5332-23236	KEGG	IMR90
	Apoptosis	5530-4790	KEGG	HEK293,IMR90,hESC
	Apoptosis	10803-729230	KEGG	HEK293
	Apoptosis	491-3269	KEGG	IMR90
	Apoptosis	51422-6009	KEGG	HEK293,IMR90
	Apoptosis	64241-64240	KEGG	IMR90,RWPE1
	Apoptosis	124-130	KEGG	hESC
	Apoptosis	4363-368	KEGG	BT483,HEK293,IMR90,GM06990,RWPE1
	Apoptosis	7363-10941	KEGG	hESC
	Apoptosis	2203-8789	KEGG	HEK293,hESC
	Apoptosis	10368-5579	KEGG	hESC
	Apoptosis	7364-7367	KEGG	HEK293
	Apoptosis	1576-64816	KEGG	HEK293,IMR90
	Apoptosis	1559-1557	KEGG	hESC
	Apoptosis	2939-221357	KEGG	hESC
	Apoptosis	27092-5578	KEGG	IMR90
	Apoptosis	3549-80326	KEGG	HEK293,IMR90
	Apoptosis	2570-2569	KEGG	HEK293,hESC
	Apoptosis	713-712	KEGG	IMR90
	Apoptosis	6368-6360	KEGG	hESC
	Apoptosis	3687-3684	KEGG	HEK293
	Apoptosis	4283-6373	KEGG	HEK293
	Apoptosis	6900-23114	KEGG	HEK293,hESC,GM06990,RWPE1
	Apoptosis	10856-2997	KEGG	HEK293,GM06990
	Apoptosis	2914-3710	KEGG	HEK293,IMR90,GM06990
	Apoptosis	722-1378	KEGG	RWPE1
	Apoptosis	2885-3691	KEGG	HEK293,IMR90,RWPE1
	Apoptosis	3553-3552	KEGG	IMR90,hESC
	Apoptosis	1551-64816	KEGG	HEK293,IMR90,hESC
	Apoptosis	815-5159	KEGG	HEK293,IMR90,hESC,RWPE1
	Apoptosis	9765-7060	KEGG	IMR90
	Apoptosis	2778-81027	KEGG	HEK293,GM06990
	Apoptosis	491-3708	KEGG	IMR90
	Arachidonic acid metabolism	3681-3687	KEGG	hESC,GM06990,RWPE1
	Arachidonic acid metabolism	3673-3672	KEGG	hESC
	Arachidonic acid metabolism	10663-1232	KEGG	hESC
	Arachidonic acid metabolism	64240-64241	KEGG	HEK293,hESC
	Arachidonic acid metabolism	730-729	KEGG	IMR90,hESC
	Arachidonic acid metabolism	5580-776	KEGG	hESC
	Arachidonic acid metabolism	2776-9630	KEGG	HEK293,hESC
	Arachidonic acid metabolism	1604-722	KEGG	hESC
	Arachidonic acid metabolism	1284-1282	KEGG	HEK293,IMR90,hESC,GM06990,RWPE1
	Arachidonic acid metabolism	1557-1562	KEGG	hESC
	Arachidonic acid metabolism	1559-1562	KEGG	hESC
	Arachidonic acid metabolism	2921-2920	KEGG	hESC
	Arachidonic acid metabolism	64816-1577	KEGG	IMR90,hESC,GM06990
	Arachidonic acid metabolism	2560-2557	KEGG	IMR90,hESC
	Arachidonic acid metabolism	2560-2555	KEGG	hESC
	Arachidonic acid metabolism	3684-3681	KEGG	hESC,GM06990
	Arachidonic acid metabolism	3672-3673	KEGG	IMR90,hESC
	Arachidonic acid metabolism	1557-1559	KEGG	hESC
	Arachidonic acid metabolism	1562-1558	KEGG	hESC
	Arachidonic acid metabolism	1551-1576	KEGG	hESC
	Arachidonic acid metabolism	2941-2940	KEGG	hESC
	Arachidonic acid metabolism	2829-10663	KEGG	hESC
	Arachidonic acid metabolism	115-1387	KEGG	HEK293,IMR90,hESC,RWPE1
	Arachidonic acid metabolism	776-5580	KEGG	hESC
	Arachidonic acid metabolism	5591-4173	KEGG	HEK293,IMR90,hESC,RWPE1
	Arachidonic acid metabolism	847-6506	KEGG	hESC
	Arachidonic acid metabolism	3684-3687	KEGG	hESC,GM06990
	Arachidonic acid metabolism	999-1001	KEGG	HEK293,IMR90,hESC,GM06990
	Arachidonic acid metabolism	130-124	KEGG	hESC
	Arachidonic acid metabolism	6009-51422	KEGG	hESC
	Arachidonic acid metabolism	2567-2558	KEGG	hESC
	Arachidonic acid metabolism	5031-5029	KEGG	HEK293,hESC,GM06990
	Arachidonic acid metabolism	3554-7850	KEGG	BT483,IMR90,hESC
	Arachidonic acid metabolism	1562-1557	KEGG	hESC
	Arachidonic acid metabolism	1562-1559	KEGG	hESC
	Arachidonic acid metabolism	3627-6373	KEGG	BT483,HEK293,hESC,GM06990
	Arachidonic acid metabolism	1577-64816	KEGG	IMR90,hESC,GM06990
	Arachidonic acid metabolism	7850-3554	KEGG	IMR90,hESC
	Arachidonic acid metabolism	1558-1562	KEGG	hESC
	Arachidonic acid metabolism	54490-10941	KEGG	HEK293,hESC
	Arachidonic acid metabolism	7475-80326	KEGG	BT483,HEK293,IMR90,hESC
	Arachidonic acid metabolism	5159-815	KEGG	HEK293,IMR90,hESC,RWPE1
	Arachidonic acid metabolism	5294-5577	KEGG	HEK293,IMR90,hESC,RWPE1
	Arachidonic acid metabolism	3915-3918	KEGG	HEK293,IMR90,hESC,GM06990,RWPE1
	Arachidonic acid metabolism	5530-4790	KEGG	HEK293,IMR90,hESC
	Arachidonic acid metabolism	124-130	KEGG	hESC
	Arachidonic acid metabolism	7363-10941	KEGG	hESC
	Arachidonic acid metabolism	2203-8789	KEGG	HEK293,hESC
	Arachidonic acid metabolism	10368-5579	KEGG	hESC
	Arachidonic acid metabolism	1559-1557	KEGG	hESC
	Arachidonic acid metabolism	2939-221357	KEGG	hESC
	Arachidonic acid metabolism	2570-2569	KEGG	HEK293,hESC
	Arachidonic acid metabolism	6368-6360	KEGG	hESC
	Arachidonic acid metabolism	6900-23114	KEGG	HEK293,hESC,GM06990,RWPE1
	Arachidonic acid metabolism	3553-3552	KEGG	IMR90,hESC
	Arachidonic acid metabolism	1551-64816	KEGG	HEK293,IMR90,hESC
	Arachidonic acid metabolism	815-5159	KEGG	HEK293,IMR90,hESC,RWPE1
	B cell receptor signaling pathway	3681-3687	KEGG	hESC,GM06990,RWPE1
	B cell receptor signaling pathway	29126-80380	KEGG	IMR90,GM06990,RWPE1
	B cell receptor signaling pathway	3673-3672	KEGG	hESC
	B cell receptor signaling pathway	10663-1232	KEGG	hESC
	B cell receptor signaling pathway	64240-64241	KEGG	HEK293,hESC
	B cell receptor signaling pathway	730-729	KEGG	IMR90,hESC
	B cell receptor signaling pathway	5023-489	KEGG	IMR90,GM06990
	B cell receptor signaling pathway	5580-776	KEGG	hESC
	B cell receptor signaling pathway	817-5530	KEGG	IMR90
	B cell receptor signaling pathway	2776-9630	KEGG	HEK293,hESC
	B cell receptor signaling pathway	63917-168391	KEGG	HEK293
	B cell receptor signaling pathway	55799-776	KEGG	HEK293
	B cell receptor signaling pathway	1604-722	KEGG	hESC
	B cell receptor signaling pathway	2862-10161	KEGG	IMR90
	B cell receptor signaling pathway	54657-54659	KEGG	IMR90
	B cell receptor signaling pathway	1284-1282	KEGG	HEK293,IMR90,hESC,GM06990,RWPE1
	B cell receptor signaling pathway	5533-8795	KEGG	IMR90
	B cell receptor signaling pathway	1557-1562	KEGG	hESC
	B cell receptor signaling pathway	6487-8704	KEGG	HEK293,IMR90
	B cell receptor signaling pathway	1559-1562	KEGG	hESC
	B cell receptor signaling pathway	2921-2920	KEGG	hESC
	B cell receptor signaling pathway	2940-221357	KEGG	IMR90
	B cell receptor signaling pathway	64816-1577	KEGG	IMR90,hESC,GM06990
	B cell receptor signaling pathway	23236-5332	KEGG	IMR90
	B cell receptor signaling pathway	10333-7096	KEGG	IMR90
	B cell receptor signaling pathway	2560-2557	KEGG	IMR90,hESC
	B cell receptor signaling pathway	2560-2555	KEGG	hESC
	B cell receptor signaling pathway	109-5443	KEGG	HEK293,IMR90
	B cell receptor signaling pathway	5332-146	KEGG	IMR90
	B cell receptor signaling pathway	2706-10804	KEGG	HEK293,RWPE1
	B cell receptor signaling pathway	3684-3681	KEGG	hESC,GM06990
	B cell receptor signaling pathway	221357-2940	KEGG	IMR90
	B cell receptor signaling pathway	3709-3845	KEGG	HEK293
	B cell receptor signaling pathway	1234-1232	KEGG	HEK293,IMR90
	B cell receptor signaling pathway	6777-6776	KEGG	IMR90,GM06990
	B cell receptor signaling pathway	8704-6487	KEGG	HEK293,IMR90
	B cell receptor signaling pathway	2906-56848	KEGG	BT483,IMR90,GM06990
	B cell receptor signaling pathway	2150-2149	KEGG	HEK293
	B cell receptor signaling pathway	3672-3673	KEGG	IMR90,hESC
	B cell receptor signaling pathway	1557-1559	KEGG	hESC
	B cell receptor signaling pathway	5578-10672	KEGG	HEK293,IMR90
	B cell receptor signaling pathway	1562-1558	KEGG	hESC
	B cell receptor signaling pathway	1551-1576	KEGG	hESC
	B cell receptor signaling pathway	2941-2940	KEGG	hESC
	B cell receptor signaling pathway	2829-10663	KEGG	hESC
	B cell receptor signaling pathway	115-1387	KEGG	HEK293,IMR90,hESC,RWPE1
	B cell receptor signaling pathway	168391-63917	KEGG	HEK293
	B cell receptor signaling pathway	9254-7867	KEGG	HEK293,IMR90
	B cell receptor signaling pathway	776-5580	KEGG	hESC
	B cell receptor signaling pathway	3635-8527	KEGG	HEK293,IMR90
	B cell receptor signaling pathway	2036-10398	KEGG	HEK293,IMR90,RWPE1
	B cell receptor signaling pathway	5591-4173	KEGG	HEK293,IMR90,hESC,RWPE1
	B cell receptor signaling pathway	847-6506	KEGG	hESC
	B cell receptor signaling pathway	1829-1828	KEGG	HEK293
	B cell receptor signaling pathway	2941-2939	KEGG	IMR90
	B cell receptor signaling pathway	3684-3687	KEGG	hESC,GM06990
	B cell receptor signaling pathway	1378-722	KEGG	HEK293
	B cell receptor signaling pathway	999-1001	KEGG	HEK293,IMR90,hESC,GM06990
	B cell receptor signaling pathway	130-124	KEGG	hESC
	B cell receptor signaling pathway	6009-51422	KEGG	hESC
	B cell receptor signaling pathway	2567-2558	KEGG	hESC
	B cell receptor signaling pathway	2770-9863	KEGG	HEK293,IMR90
	B cell receptor signaling pathway	2939-2941	KEGG	IMR90
	B cell receptor signaling pathway	5031-5029	KEGG	HEK293,hESC,GM06990
	B cell receptor signaling pathway	3554-7850	KEGG	BT483,IMR90,hESC
	B cell receptor signaling pathway	54658-54579	KEGG	IMR90
	B cell receptor signaling pathway	1234-10803	KEGG	HEK293
	B cell receptor signaling pathway	1562-1557	KEGG	hESC
	B cell receptor signaling pathway	4628-23533	KEGG	HEK293
	B cell receptor signaling pathway	1562-1559	KEGG	hESC
	B cell receptor signaling pathway	714-713	KEGG	BT483,HEK293
	B cell receptor signaling pathway	3627-6373	KEGG	BT483,HEK293,hESC,GM06990
	B cell receptor signaling pathway	1577-64816	KEGG	IMR90,hESC,GM06990
	B cell receptor signaling pathway	7473-7484	KEGG	IMR90,GM06990
	B cell receptor signaling pathway	1290-1281	KEGG	IMR90
	B cell receptor signaling pathway	4233-857	KEGG	IMR90
	B cell receptor signaling pathway	7850-3554	KEGG	IMR90,hESC
	B cell receptor signaling pathway	1558-1562	KEGG	hESC
	B cell receptor signaling pathway	54490-10941	KEGG	HEK293,hESC
	B cell receptor signaling pathway	2938-2939	KEGG	BT483,IMR90,GM06990
	B cell receptor signaling pathway	891-1022	KEGG	IMR90
	B cell receptor signaling pathway	4088-4091	KEGG	HEK293,IMR90
	B cell receptor signaling pathway	7475-80326	KEGG	BT483,HEK293,IMR90,hESC
	B cell receptor signaling pathway	5159-815	KEGG	HEK293,IMR90,hESC,RWPE1
	B cell receptor signaling pathway	442117-51809	KEGG	HEK293
	B cell receptor signaling pathway	5294-5577	KEGG	HEK293,IMR90,hESC,RWPE1
	B cell receptor signaling pathway	64816-1576	KEGG	HEK293,IMR90
	B cell receptor signaling pathway	3915-3918	KEGG	HEK293,IMR90,hESC,GM06990,RWPE1
	B cell receptor signaling pathway	7410-1289	KEGG	HEK293,IMR90
	B cell receptor signaling pathway	818-5532	KEGG	HEK293
	B cell receptor signaling pathway	5332-23236	KEGG	IMR90
	B cell receptor signaling pathway	5530-4790	KEGG	HEK293,IMR90,hESC
	B cell receptor signaling pathway	10803-729230	KEGG	HEK293
	B cell receptor signaling pathway	491-3269	KEGG	IMR90
	B cell receptor signaling pathway	51422-6009	KEGG	HEK293,IMR90
	B cell receptor signaling pathway	64241-64240	KEGG	IMR90,RWPE1
	B cell receptor signaling pathway	124-130	KEGG	hESC
	B cell receptor signaling pathway	4363-368	KEGG	BT483,HEK293,IMR90,GM06990,RWPE1
	B cell receptor signaling pathway	7363-10941	KEGG	hESC
	B cell receptor signaling pathway	2203-8789	KEGG	HEK293,hESC
	B cell receptor signaling pathway	10368-5579	KEGG	hESC
	B cell receptor signaling pathway	7364-7367	KEGG	HEK293
	B cell receptor signaling pathway	1576-64816	KEGG	HEK293,IMR90
	B cell receptor signaling pathway	1559-1557	KEGG	hESC
	B cell receptor signaling pathway	2939-221357	KEGG	hESC
	B cell receptor signaling pathway	27092-5578	KEGG	IMR90
	B cell receptor signaling pathway	3549-80326	KEGG	HEK293,IMR90
	B cell receptor signaling pathway	2570-2569	KEGG	HEK293,hESC
	B cell receptor signaling pathway	713-712	KEGG	IMR90
	B cell receptor signaling pathway	6368-6360	KEGG	hESC
	B cell receptor signaling pathway	3687-3684	KEGG	HEK293
	B cell receptor signaling pathway	4283-6373	KEGG	HEK293
	B cell receptor signaling pathway	6900-23114	KEGG	HEK293,hESC,GM06990,RWPE1
	B cell receptor signaling pathway	10856-2997	KEGG	HEK293,GM06990
	B cell receptor signaling pathway	2914-3710	KEGG	HEK293,IMR90,GM06990
	B cell receptor signaling pathway	2885-3691	KEGG	HEK293,IMR90,RWPE1
	B cell receptor signaling pathway	3553-3552	KEGG	IMR90,hESC
	B cell receptor signaling pathway	1551-64816	KEGG	HEK293,IMR90,hESC
	B cell receptor signaling pathway	815-5159	KEGG	HEK293,IMR90,hESC,RWPE1
	B cell receptor signaling pathway	9765-7060	KEGG	IMR90
	B cell receptor signaling pathway	2778-81027	KEGG	HEK293,GM06990
	B cell receptor signaling pathway	491-3708	KEGG	IMR90
	Basal cell carcinoma	3681-3687	KEGG	hESC,GM06990,RWPE1
	Basal cell carcinoma	29126-80380	KEGG	IMR90,GM06990,RWPE1
	Basal cell carcinoma	3673-3672	KEGG	hESC
	Basal cell carcinoma	10663-1232	KEGG	hESC
	Basal cell carcinoma	7484-7473	KEGG	GM06990
	Basal cell carcinoma	64240-64241	KEGG	HEK293,hESC
	Basal cell carcinoma	5836-6655	KEGG	BT483
	Basal cell carcinoma	730-729	KEGG	IMR90,hESC
	Basal cell carcinoma	5023-489	KEGG	IMR90,GM06990
	Basal cell carcinoma	5580-776	KEGG	hESC
	Basal cell carcinoma	817-5530	KEGG	IMR90
	Basal cell carcinoma	54577-54578	KEGG	GM06990
	Basal cell carcinoma	2776-9630	KEGG	HEK293,hESC
	Basal cell carcinoma	63917-168391	KEGG	HEK293
	Basal cell carcinoma	55799-776	KEGG	HEK293
	Basal cell carcinoma	1604-722	KEGG	hESC
	Basal cell carcinoma	2862-10161	KEGG	IMR90
	Basal cell carcinoma	54657-54659	KEGG	IMR90
	Basal cell carcinoma	1284-1282	KEGG	HEK293,IMR90,hESC,GM06990,RWPE1
	Basal cell carcinoma	5533-8795	KEGG	IMR90
	Basal cell carcinoma	1557-1562	KEGG	hESC
	Basal cell carcinoma	6776-6777	KEGG	GM06990
	Basal cell carcinoma	6487-8704	KEGG	HEK293,IMR90
	Basal cell carcinoma	1559-1562	KEGG	hESC
	Basal cell carcinoma	2921-2920	KEGG	hESC
	Basal cell carcinoma	2940-221357	KEGG	IMR90
	Basal cell carcinoma	64816-1577	KEGG	IMR90,hESC,GM06990
	Basal cell carcinoma	23236-5332	KEGG	IMR90
	Basal cell carcinoma	10333-7096	KEGG	IMR90
	Basal cell carcinoma	2560-2557	KEGG	IMR90,hESC
	Basal cell carcinoma	2560-2555	KEGG	hESC
	Basal cell carcinoma	109-5443	KEGG	HEK293,IMR90
	Basal cell carcinoma	5332-146	KEGG	IMR90
	Basal cell carcinoma	2706-10804	KEGG	HEK293,RWPE1
	Basal cell carcinoma	3684-3681	KEGG	hESC,GM06990
	Basal cell carcinoma	221357-2940	KEGG	IMR90
	Basal cell carcinoma	3709-3845	KEGG	HEK293
	Basal cell carcinoma	1234-1232	KEGG	HEK293,IMR90
	Basal cell carcinoma	6777-6776	KEGG	IMR90,GM06990
	Basal cell carcinoma	8704-6487	KEGG	HEK293,IMR90
	Basal cell carcinoma	2906-56848	KEGG	BT483,IMR90,GM06990
	Basal cell carcinoma	3560-1439	KEGG	GM06990
	Basal cell carcinoma	2150-2149	KEGG	HEK293
	Basal cell carcinoma	1585-1584	KEGG	GM06990
	Basal cell carcinoma	3672-3673	KEGG	IMR90,hESC
	Basal cell carcinoma	1557-1559	KEGG	hESC
	Basal cell carcinoma	5578-10672	KEGG	HEK293,IMR90
	Basal cell carcinoma	1562-1558	KEGG	hESC
	Basal cell carcinoma	1551-1576	KEGG	hESC
	Basal cell carcinoma	2941-2940	KEGG	hESC
	Basal cell carcinoma	2829-10663	KEGG	hESC
	Basal cell carcinoma	115-1387	KEGG	HEK293,IMR90,hESC,RWPE1
	Basal cell carcinoma	168391-63917	KEGG	HEK293
	Basal cell carcinoma	9254-7867	KEGG	HEK293,IMR90
	Basal cell carcinoma	776-5580	KEGG	hESC
	Basal cell carcinoma	3635-8527	KEGG	HEK293,IMR90
	Basal cell carcinoma	2036-10398	KEGG	HEK293,IMR90,RWPE1
	Basal cell carcinoma	5591-4173	KEGG	HEK293,IMR90,hESC,RWPE1
	Basal cell carcinoma	847-6506	KEGG	hESC
	Basal cell carcinoma	1829-1828	KEGG	HEK293
	Basal cell carcinoma	2941-2939	KEGG	IMR90
	Basal cell carcinoma	3684-3687	KEGG	hESC,GM06990
	Basal cell carcinoma	1378-722	KEGG	HEK293
	Basal cell carcinoma	999-1001	KEGG	HEK293,IMR90,hESC,GM06990
	Basal cell carcinoma	130-124	KEGG	hESC
	Basal cell carcinoma	6009-51422	KEGG	hESC
	Basal cell carcinoma	2567-2558	KEGG	hESC
	Basal cell carcinoma	2770-9863	KEGG	HEK293,IMR90
	Basal cell carcinoma	2939-2941	KEGG	IMR90
	Basal cell carcinoma	54578-54577	KEGG	GM06990
	Basal cell carcinoma	5031-5029	KEGG	HEK293,hESC,GM06990
	Basal cell carcinoma	3554-7850	KEGG	BT483,IMR90,hESC
	Basal cell carcinoma	54658-54579	KEGG	IMR90
	Basal cell carcinoma	1234-10803	KEGG	HEK293
	Basal cell carcinoma	1562-1557	KEGG	hESC
	Basal cell carcinoma	4628-23533	KEGG	HEK293
	Basal cell carcinoma	1562-1559	KEGG	hESC
	Basal cell carcinoma	714-713	KEGG	BT483,HEK293
	Basal cell carcinoma	3627-6373	KEGG	BT483,HEK293,hESC,GM06990
	Basal cell carcinoma	1577-64816	KEGG	IMR90,hESC,GM06990
	Basal cell carcinoma	7473-7484	KEGG	IMR90,GM06990
	Basal cell carcinoma	1290-1281	KEGG	IMR90
	Basal cell carcinoma	4233-857	KEGG	IMR90
	Basal cell carcinoma	7850-3554	KEGG	IMR90,hESC
	Basal cell carcinoma	1558-1562	KEGG	hESC
	Basal cell carcinoma	80326-7475	KEGG	BT483
	Basal cell carcinoma	54490-10941	KEGG	HEK293,hESC
	Basal cell carcinoma	2938-2939	KEGG	BT483,IMR90,GM06990
	Basal cell carcinoma	891-1022	KEGG	IMR90
	Basal cell carcinoma	4088-4091	KEGG	HEK293,IMR90
	Basal cell carcinoma	7475-80326	KEGG	BT483,HEK293,IMR90,hESC
	Basal cell carcinoma	5159-815	KEGG	HEK293,IMR90,hESC,RWPE1
	Basal cell carcinoma	442117-51809	KEGG	HEK293
	Basal cell carcinoma	5294-5577	KEGG	HEK293,IMR90,hESC,RWPE1
	Basal cell carcinoma	64816-1576	KEGG	HEK293,IMR90
	Basal cell carcinoma	3915-3918	KEGG	HEK293,IMR90,hESC,GM06990,RWPE1
	Basal cell carcinoma	7410-1289	KEGG	HEK293,IMR90
	Basal cell carcinoma	818-5532	KEGG	HEK293
	Basal cell carcinoma	5332-23236	KEGG	IMR90
	Basal cell carcinoma	5530-4790	KEGG	HEK293,IMR90,hESC
	Basal cell carcinoma	10803-729230	KEGG	HEK293
	Basal cell carcinoma	1584-1585	KEGG	GM06990
	Basal cell carcinoma	491-3269	KEGG	IMR90
	Basal cell carcinoma	51422-6009	KEGG	HEK293,IMR90
	Basal cell carcinoma	64241-64240	KEGG	IMR90,RWPE1
	Basal cell carcinoma	124-130	KEGG	hESC
	Basal cell carcinoma	4363-368	KEGG	BT483,HEK293,IMR90,GM06990,RWPE1
	Basal cell carcinoma	7363-10941	KEGG	hESC
	Basal cell carcinoma	2203-8789	KEGG	HEK293,hESC
	Basal cell carcinoma	10368-5579	KEGG	hESC
	Basal cell carcinoma	7364-7367	KEGG	HEK293
	Basal cell carcinoma	1576-64816	KEGG	HEK293,IMR90
	Basal cell carcinoma	1559-1557	KEGG	hESC
	Basal cell carcinoma	2939-221357	KEGG	hESC
	Basal cell carcinoma	27092-5578	KEGG	IMR90
	Basal cell carcinoma	3549-80326	KEGG	HEK293,IMR90
	Basal cell carcinoma	2570-2569	KEGG	HEK293,hESC
	Basal cell carcinoma	713-712	KEGG	IMR90
	Basal cell carcinoma	54659-54658	KEGG	BT483
	Basal cell carcinoma	6368-6360	KEGG	hESC
	Basal cell carcinoma	3687-3684	KEGG	HEK293
	Basal cell carcinoma	4283-6373	KEGG	HEK293
	Basal cell carcinoma	6900-23114	KEGG	HEK293,hESC,GM06990,RWPE1
	Basal cell carcinoma	10856-2997	KEGG	HEK293,GM06990
	Basal cell carcinoma	2914-3710	KEGG	HEK293,IMR90,GM06990
	Basal cell carcinoma	2885-3691	KEGG	HEK293,IMR90,RWPE1
	Basal cell carcinoma	3553-3552	KEGG	IMR90,hESC
	Basal cell carcinoma	1551-64816	KEGG	HEK293,IMR90,hESC
	Basal cell carcinoma	815-5159	KEGG	HEK293,IMR90,hESC,RWPE1
	Basal cell carcinoma	9765-7060	KEGG	IMR90
	Basal cell carcinoma	2778-81027	KEGG	HEK293,GM06990
	Basal cell carcinoma	491-3708	KEGG	IMR90
	Bile acid biosynthesis	3681-3687	KEGG	hESC,GM06990,RWPE1
	Bile acid biosynthesis	3673-3672	KEGG	hESC
	Bile acid biosynthesis	10663-1232	KEGG	hESC
	Bile acid biosynthesis	64240-64241	KEGG	HEK293,hESC
	Bile acid biosynthesis	730-729	KEGG	IMR90,hESC
	Bile acid biosynthesis	5580-776	KEGG	hESC
	Bile acid biosynthesis	2776-9630	KEGG	HEK293,hESC
	Bile acid biosynthesis	1604-722	KEGG	hESC
	Bile acid biosynthesis	1284-1282	KEGG	HEK293,IMR90,hESC,GM06990,RWPE1
	Bile acid biosynthesis	1557-1562	KEGG	hESC
	Bile acid biosynthesis	1559-1562	KEGG	hESC
	Bile acid biosynthesis	2921-2920	KEGG	hESC
	Bile acid biosynthesis	64816-1577	KEGG	IMR90,hESC,GM06990
	Bile acid biosynthesis	2560-2557	KEGG	IMR90,hESC
	Bile acid biosynthesis	2560-2555	KEGG	hESC
	Bile acid biosynthesis	3684-3681	KEGG	hESC,GM06990
	Bile acid biosynthesis	3672-3673	KEGG	IMR90,hESC
	Bile acid biosynthesis	1557-1559	KEGG	hESC
	Bile acid biosynthesis	1562-1558	KEGG	hESC
	Bile acid biosynthesis	1551-1576	KEGG	hESC
	Bile acid biosynthesis	2941-2940	KEGG	hESC
	Bile acid biosynthesis	2829-10663	KEGG	hESC
	Bile acid biosynthesis	115-1387	KEGG	HEK293,IMR90,hESC,RWPE1
	Bile acid biosynthesis	776-5580	KEGG	hESC
	Bile acid biosynthesis	5591-4173	KEGG	HEK293,IMR90,hESC,RWPE1
	Bile acid biosynthesis	847-6506	KEGG	hESC
	Bile acid biosynthesis	3684-3687	KEGG	hESC,GM06990
	Bile acid biosynthesis	999-1001	KEGG	HEK293,IMR90,hESC,GM06990
	Bile acid biosynthesis	130-124	KEGG	hESC
	Bile acid biosynthesis	6009-51422	KEGG	hESC
	Bile acid biosynthesis	2567-2558	KEGG	hESC
	Bile acid biosynthesis	5031-5029	KEGG	HEK293,hESC,GM06990
	Bile acid biosynthesis	3554-7850	KEGG	BT483,IMR90,hESC
	Bile acid biosynthesis	1562-1557	KEGG	hESC
	Bile acid biosynthesis	1562-1559	KEGG	hESC
	Bile acid biosynthesis	3627-6373	KEGG	BT483,HEK293,hESC,GM06990
	Bile acid biosynthesis	1577-64816	KEGG	IMR90,hESC,GM06990
	Bile acid biosynthesis	7850-3554	KEGG	IMR90,hESC
	Bile acid biosynthesis	1558-1562	KEGG	hESC
	Bile acid biosynthesis	54490-10941	KEGG	HEK293,hESC
	Bile acid biosynthesis	7475-80326	KEGG	BT483,HEK293,IMR90,hESC
	Bile acid biosynthesis	5159-815	KEGG	HEK293,IMR90,hESC,RWPE1
	Bile acid biosynthesis	5294-5577	KEGG	HEK293,IMR90,hESC,RWPE1
	Bile acid biosynthesis	3915-3918	KEGG	HEK293,IMR90,hESC,GM06990,RWPE1
	Bile acid biosynthesis	5530-4790	KEGG	HEK293,IMR90,hESC
	Bile acid biosynthesis	124-130	KEGG	hESC
	Bile acid biosynthesis	7363-10941	KEGG	hESC
	Bile acid biosynthesis	2203-8789	KEGG	HEK293,hESC
	Bile acid biosynthesis	10368-5579	KEGG	hESC
	Bile acid biosynthesis	1559-1557	KEGG	hESC
	Bile acid biosynthesis	2939-221357	KEGG	hESC
	Bile acid biosynthesis	2570-2569	KEGG	HEK293,hESC
	Bile acid biosynthesis	6368-6360	KEGG	hESC
	Bile acid biosynthesis	6900-23114	KEGG	HEK293,hESC,GM06990,RWPE1
	Bile acid biosynthesis	3553-3552	KEGG	IMR90,hESC
	Bile acid biosynthesis	1551-64816	KEGG	HEK293,IMR90,hESC
	Bile acid biosynthesis	815-5159	KEGG	HEK293,IMR90,hESC,RWPE1
	C21-Steroid hormone metabolism	3681-3687	KEGG	hESC,GM06990,RWPE1
	C21-Steroid hormone metabolism	29126-80380	KEGG	IMR90,GM06990,RWPE1
	C21-Steroid hormone metabolism	7484-7473	KEGG	GM06990
	C21-Steroid hormone metabolism	5023-489	KEGG	IMR90,GM06990
	C21-Steroid hormone metabolism	54577-54578	KEGG	GM06990
	C21-Steroid hormone metabolism	1284-1282	KEGG	HEK293,IMR90,hESC,GM06990,RWPE1
	C21-Steroid hormone metabolism	6776-6777	KEGG	GM06990
	C21-Steroid hormone metabolism	64816-1577	KEGG	IMR90,hESC,GM06990
	C21-Steroid hormone metabolism	3684-3681	KEGG	hESC,GM06990
	C21-Steroid hormone metabolism	6777-6776	KEGG	IMR90,GM06990
	C21-Steroid hormone metabolism	2906-56848	KEGG	BT483,IMR90,GM06990
	C21-Steroid hormone metabolism	3560-1439	KEGG	GM06990
	C21-Steroid hormone metabolism	1585-1584	KEGG	GM06990
	C21-Steroid hormone metabolism	3684-3687	KEGG	hESC,GM06990
	C21-Steroid hormone metabolism	999-1001	KEGG	HEK293,IMR90,hESC,GM06990
	C21-Steroid hormone metabolism	54578-54577	KEGG	GM06990
	C21-Steroid hormone metabolism	5031-5029	KEGG	HEK293,hESC,GM06990
	C21-Steroid hormone metabolism	3627-6373	KEGG	BT483,HEK293,hESC,GM06990
	C21-Steroid hormone metabolism	1577-64816	KEGG	IMR90,hESC,GM06990
	C21-Steroid hormone metabolism	7473-7484	KEGG	IMR90,GM06990
	C21-Steroid hormone metabolism	2938-2939	KEGG	BT483,IMR90,GM06990
	C21-Steroid hormone metabolism	3915-3918	KEGG	HEK293,IMR90,hESC,GM06990,RWPE1
	C21-Steroid hormone metabolism	1584-1585	KEGG	GM06990
	C21-Steroid hormone metabolism	4363-368	KEGG	BT483,HEK293,IMR90,GM06990,RWPE1
	C21-Steroid hormone metabolism	6900-23114	KEGG	HEK293,hESC,GM06990,RWPE1
	C21-Steroid hormone metabolism	10856-2997	KEGG	HEK293,GM06990
	C21-Steroid hormone metabolism	2914-3710	KEGG	HEK293,IMR90,GM06990
	C21-Steroid hormone metabolism	2778-81027	KEGG	HEK293,GM06990
	Calcium signaling pathway	3681-3687	KEGG	hESC,GM06990,RWPE1
	Calcium signaling pathway	29126-80380	KEGG	IMR90,GM06990,RWPE1
	Calcium signaling pathway	3673-3672	KEGG	hESC
	Calcium signaling pathway	10663-1232	KEGG	hESC
	Calcium signaling pathway	7484-7473	KEGG	GM06990
	Calcium signaling pathway	64240-64241	KEGG	HEK293,hESC
	Calcium signaling pathway	5836-6655	KEGG	BT483
	Calcium signaling pathway	730-729	KEGG	IMR90,hESC
	Calcium signaling pathway	5023-489	KEGG	IMR90,GM06990
	Calcium signaling pathway	5580-776	KEGG	hESC
	Calcium signaling pathway	817-5530	KEGG	IMR90
	Calcium signaling pathway	54577-54578	KEGG	GM06990
	Calcium signaling pathway	2776-9630	KEGG	HEK293,hESC
	Calcium signaling pathway	63917-168391	KEGG	HEK293
	Calcium signaling pathway	55799-776	KEGG	HEK293
	Calcium signaling pathway	1604-722	KEGG	hESC
	Calcium signaling pathway	2862-10161	KEGG	IMR90
	Calcium signaling pathway	54657-54659	KEGG	IMR90
	Calcium signaling pathway	1284-1282	KEGG	HEK293,IMR90,hESC,GM06990,RWPE1
	Calcium signaling pathway	5533-8795	KEGG	IMR90
	Calcium signaling pathway	1557-1562	KEGG	hESC
	Calcium signaling pathway	6776-6777	KEGG	GM06990
	Calcium signaling pathway	6487-8704	KEGG	HEK293,IMR90
	Calcium signaling pathway	1559-1562	KEGG	hESC
	Calcium signaling pathway	2921-2920	KEGG	hESC
	Calcium signaling pathway	2940-221357	KEGG	IMR90
	Calcium signaling pathway	64816-1577	KEGG	IMR90,hESC,GM06990
	Calcium signaling pathway	23236-5332	KEGG	IMR90
	Calcium signaling pathway	10333-7096	KEGG	IMR90
	Calcium signaling pathway	2560-2557	KEGG	IMR90,hESC
	Calcium signaling pathway	2560-2555	KEGG	hESC
	Calcium signaling pathway	109-5443	KEGG	HEK293,IMR90
	Calcium signaling pathway	5332-146	KEGG	IMR90
	Calcium signaling pathway	2706-10804	KEGG	HEK293,RWPE1
	Calcium signaling pathway	3684-3681	KEGG	hESC,GM06990
	Calcium signaling pathway	221357-2940	KEGG	IMR90
	Calcium signaling pathway	3709-3845	KEGG	HEK293
	Calcium signaling pathway	1234-1232	KEGG	HEK293,IMR90
	Calcium signaling pathway	6777-6776	KEGG	IMR90,GM06990
	Calcium signaling pathway	8704-6487	KEGG	HEK293,IMR90
	Calcium signaling pathway	2906-56848	KEGG	BT483,IMR90,GM06990
	Calcium signaling pathway	3560-1439	KEGG	GM06990
	Calcium signaling pathway	2150-2149	KEGG	HEK293
	Calcium signaling pathway	1585-1584	KEGG	GM06990
	Calcium signaling pathway	3672-3673	KEGG	IMR90,hESC
	Calcium signaling pathway	1557-1559	KEGG	hESC
	Calcium signaling pathway	5578-10672	KEGG	HEK293,IMR90
	Calcium signaling pathway	1562-1558	KEGG	hESC
	Calcium signaling pathway	1551-1577	KEGG	RWPE1
	Calcium signaling pathway	1551-1576	KEGG	hESC
	Calcium signaling pathway	169355-3620	KEGG	RWPE1
	Calcium signaling pathway	2941-2940	KEGG	hESC
	Calcium signaling pathway	2829-10663	KEGG	hESC
	Calcium signaling pathway	115-1387	KEGG	HEK293,IMR90,hESC,RWPE1
	Calcium signaling pathway	168391-63917	KEGG	HEK293
	Calcium signaling pathway	9254-7867	KEGG	HEK293,IMR90
	Calcium signaling pathway	2829-1234	KEGG	RWPE1
	Calcium signaling pathway	776-5580	KEGG	hESC
	Calcium signaling pathway	2703-2702	KEGG	RWPE1
	Calcium signaling pathway	3635-8527	KEGG	HEK293,IMR90
	Calcium signaling pathway	2036-10398	KEGG	HEK293,IMR90,RWPE1
	Calcium signaling pathway	5591-4173	KEGG	HEK293,IMR90,hESC,RWPE1
	Calcium signaling pathway	847-6506	KEGG	hESC
	Calcium signaling pathway	1829-1828	KEGG	HEK293
	Calcium signaling pathway	2941-2939	KEGG	IMR90
	Calcium signaling pathway	3684-3687	KEGG	hESC,GM06990
	Calcium signaling pathway	1378-722	KEGG	HEK293
	Calcium signaling pathway	999-1001	KEGG	HEK293,IMR90,hESC,GM06990
	Calcium signaling pathway	130-124	KEGG	hESC
	Calcium signaling pathway	6009-51422	KEGG	hESC
	Calcium signaling pathway	2567-2558	KEGG	hESC
	Calcium signaling pathway	2770-9863	KEGG	HEK293,IMR90
	Calcium signaling pathway	2939-2941	KEGG	IMR90
	Calcium signaling pathway	54578-54577	KEGG	GM06990
	Calcium signaling pathway	5031-5029	KEGG	HEK293,hESC,GM06990
	Calcium signaling pathway	3554-7850	KEGG	BT483,IMR90,hESC
	Calcium signaling pathway	54658-54579	KEGG	IMR90
	Calcium signaling pathway	1234-10803	KEGG	HEK293
	Calcium signaling pathway	1562-1557	KEGG	hESC
	Calcium signaling pathway	4628-23533	KEGG	HEK293
	Calcium signaling pathway	1562-1559	KEGG	hESC
	Calcium signaling pathway	714-713	KEGG	BT483,HEK293
	Calcium signaling pathway	3627-6373	KEGG	BT483,HEK293,hESC,GM06990
	Calcium signaling pathway	1577-64816	KEGG	IMR90,hESC,GM06990
	Calcium signaling pathway	7473-7484	KEGG	IMR90,GM06990
	Calcium signaling pathway	1290-1281	KEGG	IMR90
	Calcium signaling pathway	4233-857	KEGG	IMR90
	Calcium signaling pathway	7850-3554	KEGG	IMR90,hESC
	Calcium signaling pathway	1558-1562	KEGG	hESC
	Calcium signaling pathway	80326-7475	KEGG	BT483
	Calcium signaling pathway	54490-10941	KEGG	HEK293,hESC
	Calcium signaling pathway	2938-2939	KEGG	BT483,IMR90,GM06990
	Calcium signaling pathway	891-1022	KEGG	IMR90
	Calcium signaling pathway	4088-4091	KEGG	HEK293,IMR90
	Calcium signaling pathway	7475-80326	KEGG	BT483,HEK293,IMR90,hESC
	Calcium signaling pathway	5159-815	KEGG	HEK293,IMR90,hESC,RWPE1
	Calcium signaling pathway	442117-51809	KEGG	HEK293
	Calcium signaling pathway	5294-5577	KEGG	HEK293,IMR90,hESC,RWPE1
	Calcium signaling pathway	64816-1576	KEGG	HEK293,IMR90
	Calcium signaling pathway	3915-3918	KEGG	HEK293,IMR90,hESC,GM06990,RWPE1
	Calcium signaling pathway	7410-1289	KEGG	HEK293,IMR90
	Calcium signaling pathway	818-5532	KEGG	HEK293
	Calcium signaling pathway	5332-23236	KEGG	IMR90
	Calcium signaling pathway	5530-4790	KEGG	HEK293,IMR90,hESC
	Calcium signaling pathway	10803-729230	KEGG	HEK293
	Calcium signaling pathway	1584-1585	KEGG	GM06990
	Calcium signaling pathway	491-3269	KEGG	IMR90
	Calcium signaling pathway	51422-6009	KEGG	HEK293,IMR90
	Calcium signaling pathway	64241-64240	KEGG	IMR90,RWPE1
	Calcium signaling pathway	124-130	KEGG	hESC
	Calcium signaling pathway	4363-368	KEGG	BT483,HEK293,IMR90,GM06990,RWPE1
	Calcium signaling pathway	7363-10941	KEGG	hESC
	Calcium signaling pathway	2203-8789	KEGG	HEK293,hESC
	Calcium signaling pathway	10368-5579	KEGG	hESC
	Calcium signaling pathway	7364-7367	KEGG	HEK293
	Calcium signaling pathway	1576-64816	KEGG	HEK293,IMR90
	Calcium signaling pathway	1559-1557	KEGG	hESC
	Calcium signaling pathway	2939-221357	KEGG	hESC
	Calcium signaling pathway	27092-5578	KEGG	IMR90
	Calcium signaling pathway	3549-80326	KEGG	HEK293,IMR90
	Calcium signaling pathway	2570-2569	KEGG	HEK293,hESC
	Calcium signaling pathway	713-712	KEGG	IMR90
	Calcium signaling pathway	54659-54658	KEGG	BT483
	Calcium signaling pathway	6368-6360	KEGG	hESC
	Calcium signaling pathway	3687-3684	KEGG	HEK293
	Calcium signaling pathway	4283-6373	KEGG	HEK293
	Calcium signaling pathway	6900-23114	KEGG	HEK293,hESC,GM06990,RWPE1
	Calcium signaling pathway	10856-2997	KEGG	HEK293,GM06990
	Calcium signaling pathway	2914-3710	KEGG	HEK293,IMR90,GM06990
	Calcium signaling pathway	722-1378	KEGG	RWPE1
	Calcium signaling pathway	2885-3691	KEGG	HEK293,IMR90,RWPE1
	Calcium signaling pathway	3553-3552	KEGG	IMR90,hESC
	Calcium signaling pathway	1551-64816	KEGG	HEK293,IMR90,hESC
	Calcium signaling pathway	815-5159	KEGG	HEK293,IMR90,hESC,RWPE1
	Calcium signaling pathway	9765-7060	KEGG	IMR90
	Calcium signaling pathway	2778-81027	KEGG	HEK293,GM06990
	Calcium signaling pathway	491-3708	KEGG	IMR90
	Carbon fixation	3681-3687	KEGG	hESC,GM06990,RWPE1
	Carbon fixation	3673-3672	KEGG	hESC
	Carbon fixation	10663-1232	KEGG	hESC
	Carbon fixation	64240-64241	KEGG	HEK293,hESC
	Carbon fixation	730-729	KEGG	IMR90,hESC
	Carbon fixation	5580-776	KEGG	hESC
	Carbon fixation	2776-9630	KEGG	HEK293,hESC
	Carbon fixation	63917-168391	KEGG	HEK293
	Carbon fixation	55799-776	KEGG	HEK293
	Carbon fixation	1604-722	KEGG	hESC
	Carbon fixation	1284-1282	KEGG	HEK293,IMR90,hESC,GM06990,RWPE1
	Carbon fixation	1557-1562	KEGG	hESC
	Carbon fixation	6487-8704	KEGG	HEK293,IMR90
	Carbon fixation	1559-1562	KEGG	hESC
	Carbon fixation	2921-2920	KEGG	hESC
	Carbon fixation	64816-1577	KEGG	IMR90,hESC,GM06990
	Carbon fixation	2560-2557	KEGG	IMR90,hESC
	Carbon fixation	2560-2555	KEGG	hESC
	Carbon fixation	109-5443	KEGG	HEK293,IMR90
	Carbon fixation	2706-10804	KEGG	HEK293,RWPE1
	Carbon fixation	3684-3681	KEGG	hESC,GM06990
	Carbon fixation	3709-3845	KEGG	HEK293
	Carbon fixation	1234-1232	KEGG	HEK293,IMR90
	Carbon fixation	8704-6487	KEGG	HEK293,IMR90
	Carbon fixation	2150-2149	KEGG	HEK293
	Carbon fixation	3672-3673	KEGG	IMR90,hESC
	Carbon fixation	1557-1559	KEGG	hESC
	Carbon fixation	5578-10672	KEGG	HEK293,IMR90
	Carbon fixation	1562-1558	KEGG	hESC
	Carbon fixation	1551-1576	KEGG	hESC
	Carbon fixation	2941-2940	KEGG	hESC
	Carbon fixation	2829-10663	KEGG	hESC
	Carbon fixation	115-1387	KEGG	HEK293,IMR90,hESC,RWPE1
	Carbon fixation	168391-63917	KEGG	HEK293
	Carbon fixation	9254-7867	KEGG	HEK293,IMR90
	Carbon fixation	776-5580	KEGG	hESC
	Carbon fixation	3635-8527	KEGG	HEK293,IMR90
	Carbon fixation	2036-10398	KEGG	HEK293,IMR90,RWPE1
	Carbon fixation	5591-4173	KEGG	HEK293,IMR90,hESC,RWPE1
	Carbon fixation	847-6506	KEGG	hESC
	Carbon fixation	1829-1828	KEGG	HEK293
	Carbon fixation	3684-3687	KEGG	hESC,GM06990
	Carbon fixation	1378-722	KEGG	HEK293
	Carbon fixation	999-1001	KEGG	HEK293,IMR90,hESC,GM06990
	Carbon fixation	130-124	KEGG	hESC
	Carbon fixation	6009-51422	KEGG	hESC
	Carbon fixation	2567-2558	KEGG	hESC
	Carbon fixation	2770-9863	KEGG	HEK293,IMR90
	Carbon fixation	5031-5029	KEGG	HEK293,hESC,GM06990
	Carbon fixation	3554-7850	KEGG	BT483,IMR90,hESC
	Carbon fixation	1234-10803	KEGG	HEK293
	Carbon fixation	1562-1557	KEGG	hESC
	Carbon fixation	4628-23533	KEGG	HEK293
	Carbon fixation	1562-1559	KEGG	hESC
	Carbon fixation	714-713	KEGG	BT483,HEK293
	Carbon fixation	3627-6373	KEGG	BT483,HEK293,hESC,GM06990
	Carbon fixation	1577-64816	KEGG	IMR90,hESC,GM06990
	Carbon fixation	7850-3554	KEGG	IMR90,hESC
	Carbon fixation	1558-1562	KEGG	hESC
	Carbon fixation	54490-10941	KEGG	HEK293,hESC
	Carbon fixation	4088-4091	KEGG	HEK293,IMR90
	Carbon fixation	7475-80326	KEGG	BT483,HEK293,IMR90,hESC
	Carbon fixation	5159-815	KEGG	HEK293,IMR90,hESC,RWPE1
	Carbon fixation	442117-51809	KEGG	HEK293
	Carbon fixation	5294-5577	KEGG	HEK293,IMR90,hESC,RWPE1
	Carbon fixation	64816-1576	KEGG	HEK293,IMR90
	Carbon fixation	3915-3918	KEGG	HEK293,IMR90,hESC,GM06990,RWPE1
	Carbon fixation	7410-1289	KEGG	HEK293,IMR90
	Carbon fixation	818-5532	KEGG	HEK293
	Carbon fixation	5530-4790	KEGG	HEK293,IMR90,hESC
	Carbon fixation	10803-729230	KEGG	HEK293
	Carbon fixation	51422-6009	KEGG	HEK293,IMR90
	Carbon fixation	124-130	KEGG	hESC
	Carbon fixation	4363-368	KEGG	BT483,HEK293,IMR90,GM06990,RWPE1
	Carbon fixation	7363-10941	KEGG	hESC
	Carbon fixation	2203-8789	KEGG	HEK293,hESC
	Carbon fixation	10368-5579	KEGG	hESC
	Carbon fixation	7364-7367	KEGG	HEK293
	Carbon fixation	1576-64816	KEGG	HEK293,IMR90
	Carbon fixation	1559-1557	KEGG	hESC
	Carbon fixation	2939-221357	KEGG	hESC
	Carbon fixation	3549-80326	KEGG	HEK293,IMR90
	Carbon fixation	2570-2569	KEGG	HEK293,hESC
	Carbon fixation	6368-6360	KEGG	hESC
	Carbon fixation	3687-3684	KEGG	HEK293
	Carbon fixation	4283-6373	KEGG	HEK293
	Carbon fixation	6900-23114	KEGG	HEK293,hESC,GM06990,RWPE1
	Carbon fixation	10856-2997	KEGG	HEK293,GM06990
	Carbon fixation	2914-3710	KEGG	HEK293,IMR90,GM06990
	Carbon fixation	2885-3691	KEGG	HEK293,IMR90,RWPE1
	Carbon fixation	3553-3552	KEGG	IMR90,hESC
	Carbon fixation	1551-64816	KEGG	HEK293,IMR90,hESC
	Carbon fixation	815-5159	KEGG	HEK293,IMR90,hESC,RWPE1
	Carbon fixation	2778-81027	KEGG	HEK293,GM06990
	Cell adhesion molecules (CAMs)	3681-3687	KEGG	hESC,GM06990,RWPE1
	Cell adhesion molecules (CAMs)	29126-80380	KEGG	IMR90,GM06990,RWPE1
	Cell adhesion molecules (CAMs)	3673-3672	KEGG	hESC
	Cell adhesion molecules (CAMs)	10663-1232	KEGG	hESC
	Cell adhesion molecules (CAMs)	7484-7473	KEGG	GM06990
	Cell adhesion molecules (CAMs)	64240-64241	KEGG	HEK293,hESC
	Cell adhesion molecules (CAMs)	730-729	KEGG	IMR90,hESC
	Cell adhesion molecules (CAMs)	5023-489	KEGG	IMR90,GM06990
	Cell adhesion molecules (CAMs)	5580-776	KEGG	hESC
	Cell adhesion molecules (CAMs)	817-5530	KEGG	IMR90
	Cell adhesion molecules (CAMs)	54577-54578	KEGG	GM06990
	Cell adhesion molecules (CAMs)	2776-9630	KEGG	HEK293,hESC
	Cell adhesion molecules (CAMs)	63917-168391	KEGG	HEK293
	Cell adhesion molecules (CAMs)	55799-776	KEGG	HEK293
	Cell adhesion molecules (CAMs)	1604-722	KEGG	hESC
	Cell adhesion molecules (CAMs)	2862-10161	KEGG	IMR90
	Cell adhesion molecules (CAMs)	54657-54659	KEGG	IMR90
	Cell adhesion molecules (CAMs)	1284-1282	KEGG	HEK293,IMR90,hESC,GM06990,RWPE1
	Cell adhesion molecules (CAMs)	5533-8795	KEGG	IMR90
	Cell adhesion molecules (CAMs)	1557-1562	KEGG	hESC
	Cell adhesion molecules (CAMs)	6776-6777	KEGG	GM06990
	Cell adhesion molecules (CAMs)	6487-8704	KEGG	HEK293,IMR90
	Cell adhesion molecules (CAMs)	1559-1562	KEGG	hESC
	Cell adhesion molecules (CAMs)	2921-2920	KEGG	hESC
	Cell adhesion molecules (CAMs)	2940-221357	KEGG	IMR90
	Cell adhesion molecules (CAMs)	64816-1577	KEGG	IMR90,hESC,GM06990
	Cell adhesion molecules (CAMs)	23236-5332	KEGG	IMR90
	Cell adhesion molecules (CAMs)	10333-7096	KEGG	IMR90
	Cell adhesion molecules (CAMs)	2560-2557	KEGG	IMR90,hESC
	Cell adhesion molecules (CAMs)	2560-2555	KEGG	hESC
	Cell adhesion molecules (CAMs)	109-5443	KEGG	HEK293,IMR90
	Cell adhesion molecules (CAMs)	5332-146	KEGG	IMR90
	Cell adhesion molecules (CAMs)	2706-10804	KEGG	HEK293,RWPE1
	Cell adhesion molecules (CAMs)	3684-3681	KEGG	hESC,GM06990
	Cell adhesion molecules (CAMs)	221357-2940	KEGG	IMR90
	Cell adhesion molecules (CAMs)	3709-3845	KEGG	HEK293
	Cell adhesion molecules (CAMs)	1234-1232	KEGG	HEK293,IMR90
	Cell adhesion molecules (CAMs)	6777-6776	KEGG	IMR90,GM06990
	Cell adhesion molecules (CAMs)	8704-6487	KEGG	HEK293,IMR90
	Cell adhesion molecules (CAMs)	2906-56848	KEGG	BT483,IMR90,GM06990
	Cell adhesion molecules (CAMs)	3560-1439	KEGG	GM06990
	Cell adhesion molecules (CAMs)	2150-2149	KEGG	HEK293
	Cell adhesion molecules (CAMs)	1585-1584	KEGG	GM06990
	Cell adhesion molecules (CAMs)	3672-3673	KEGG	IMR90,hESC
	Cell adhesion molecules (CAMs)	1557-1559	KEGG	hESC
	Cell adhesion molecules (CAMs)	5578-10672	KEGG	HEK293,IMR90
	Cell adhesion molecules (CAMs)	1562-1558	KEGG	hESC
	Cell adhesion molecules (CAMs)	1551-1577	KEGG	RWPE1
	Cell adhesion molecules (CAMs)	1551-1576	KEGG	hESC
	Cell adhesion molecules (CAMs)	169355-3620	KEGG	RWPE1
	Cell adhesion molecules (CAMs)	2941-2940	KEGG	hESC
	Cell adhesion molecules (CAMs)	2829-10663	KEGG	hESC
	Cell adhesion molecules (CAMs)	115-1387	KEGG	HEK293,IMR90,hESC,RWPE1
	Cell adhesion molecules (CAMs)	168391-63917	KEGG	HEK293
	Cell adhesion molecules (CAMs)	9254-7867	KEGG	HEK293,IMR90
	Cell adhesion molecules (CAMs)	2829-1234	KEGG	RWPE1
	Cell adhesion molecules (CAMs)	776-5580	KEGG	hESC
	Cell adhesion molecules (CAMs)	2703-2702	KEGG	RWPE1
	Cell adhesion molecules (CAMs)	3635-8527	KEGG	HEK293,IMR90
	Cell adhesion molecules (CAMs)	2036-10398	KEGG	HEK293,IMR90,RWPE1
	Cell adhesion molecules (CAMs)	5591-4173	KEGG	HEK293,IMR90,hESC,RWPE1
	Cell adhesion molecules (CAMs)	847-6506	KEGG	hESC
	Cell adhesion molecules (CAMs)	1829-1828	KEGG	HEK293
	Cell adhesion molecules (CAMs)	2941-2939	KEGG	IMR90
	Cell adhesion molecules (CAMs)	3684-3687	KEGG	hESC,GM06990
	Cell adhesion molecules (CAMs)	1378-722	KEGG	HEK293
	Cell adhesion molecules (CAMs)	999-1001	KEGG	HEK293,IMR90,hESC,GM06990
	Cell adhesion molecules (CAMs)	130-124	KEGG	hESC
	Cell adhesion molecules (CAMs)	6009-51422	KEGG	hESC
	Cell adhesion molecules (CAMs)	2567-2558	KEGG	hESC
	Cell adhesion molecules (CAMs)	2770-9863	KEGG	HEK293,IMR90
	Cell adhesion molecules (CAMs)	2939-2941	KEGG	IMR90
	Cell adhesion molecules (CAMs)	54578-54577	KEGG	GM06990
	Cell adhesion molecules (CAMs)	5031-5029	KEGG	HEK293,hESC,GM06990
	Cell adhesion molecules (CAMs)	3554-7850	KEGG	BT483,IMR90,hESC
	Cell adhesion molecules (CAMs)	54658-54579	KEGG	IMR90
	Cell adhesion molecules (CAMs)	1234-10803	KEGG	HEK293
	Cell adhesion molecules (CAMs)	1562-1557	KEGG	hESC
	Cell adhesion molecules (CAMs)	4628-23533	KEGG	HEK293
	Cell adhesion molecules (CAMs)	1562-1559	KEGG	hESC
	Cell adhesion molecules (CAMs)	714-713	KEGG	BT483,HEK293
	Cell adhesion molecules (CAMs)	3627-6373	KEGG	BT483,HEK293,hESC,GM06990
	Cell adhesion molecules (CAMs)	1577-64816	KEGG	IMR90,hESC,GM06990
	Cell adhesion molecules (CAMs)	7473-7484	KEGG	IMR90,GM06990
	Cell adhesion molecules (CAMs)	1290-1281	KEGG	IMR90
	Cell adhesion molecules (CAMs)	4233-857	KEGG	IMR90
	Cell adhesion molecules (CAMs)	7850-3554	KEGG	IMR90,hESC
	Cell adhesion molecules (CAMs)	1558-1562	KEGG	hESC
	Cell adhesion molecules (CAMs)	54490-10941	KEGG	HEK293,hESC
	Cell adhesion molecules (CAMs)	2938-2939	KEGG	BT483,IMR90,GM06990
	Cell adhesion molecules (CAMs)	891-1022	KEGG	IMR90
	Cell adhesion molecules (CAMs)	4088-4091	KEGG	HEK293,IMR90
	Cell adhesion molecules (CAMs)	7475-80326	KEGG	BT483,HEK293,IMR90,hESC
	Cell adhesion molecules (CAMs)	5159-815	KEGG	HEK293,IMR90,hESC,RWPE1
	Cell adhesion molecules (CAMs)	442117-51809	KEGG	HEK293
	Cell adhesion molecules (CAMs)	5294-5577	KEGG	HEK293,IMR90,hESC,RWPE1
	Cell adhesion molecules (CAMs)	64816-1576	KEGG	HEK293,IMR90
	Cell adhesion molecules (CAMs)	3915-3918	KEGG	HEK293,IMR90,hESC,GM06990,RWPE1
	Cell adhesion molecules (CAMs)	7410-1289	KEGG	HEK293,IMR90
	Cell adhesion molecules (CAMs)	818-5532	KEGG	HEK293
	Cell adhesion molecules (CAMs)	5332-23236	KEGG	IMR90
	Cell adhesion molecules (CAMs)	5530-4790	KEGG	HEK293,IMR90,hESC
	Cell adhesion molecules (CAMs)	10803-729230	KEGG	HEK293
	Cell adhesion molecules (CAMs)	1584-1585	KEGG	GM06990
	Cell adhesion molecules (CAMs)	491-3269	KEGG	IMR90
	Cell adhesion molecules (CAMs)	51422-6009	KEGG	HEK293,IMR90
	Cell adhesion molecules (CAMs)	64241-64240	KEGG	IMR90,RWPE1
	Cell adhesion molecules (CAMs)	124-130	KEGG	hESC
	Cell adhesion molecules (CAMs)	4363-368	KEGG	BT483,HEK293,IMR90,GM06990,RWPE1
	Cell adhesion molecules (CAMs)	7363-10941	KEGG	hESC
	Cell adhesion molecules (CAMs)	2203-8789	KEGG	HEK293,hESC
	Cell adhesion molecules (CAMs)	10368-5579	KEGG	hESC
	Cell adhesion molecules (CAMs)	7364-7367	KEGG	HEK293
	Cell adhesion molecules (CAMs)	1576-64816	KEGG	HEK293,IMR90
	Cell adhesion molecules (CAMs)	1559-1557	KEGG	hESC
	Cell adhesion molecules (CAMs)	2939-221357	KEGG	hESC
	Cell adhesion molecules (CAMs)	27092-5578	KEGG	IMR90
	Cell adhesion molecules (CAMs)	3549-80326	KEGG	HEK293,IMR90
	Cell adhesion molecules (CAMs)	2570-2569	KEGG	HEK293,hESC
	Cell adhesion molecules (CAMs)	713-712	KEGG	IMR90
	Cell adhesion molecules (CAMs)	6368-6360	KEGG	hESC
	Cell adhesion molecules (CAMs)	3687-3684	KEGG	HEK293
	Cell adhesion molecules (CAMs)	4283-6373	KEGG	HEK293
	Cell adhesion molecules (CAMs)	6900-23114	KEGG	HEK293,hESC,GM06990,RWPE1
	Cell adhesion molecules (CAMs)	10856-2997	KEGG	HEK293,GM06990
	Cell adhesion molecules (CAMs)	2914-3710	KEGG	HEK293,IMR90,GM06990
	Cell adhesion molecules (CAMs)	722-1378	KEGG	RWPE1
	Cell adhesion molecules (CAMs)	2885-3691	KEGG	HEK293,IMR90,RWPE1
	Cell adhesion molecules (CAMs)	3553-3552	KEGG	IMR90,hESC
	Cell adhesion molecules (CAMs)	1551-64816	KEGG	HEK293,IMR90,hESC
	Cell adhesion molecules (CAMs)	815-5159	KEGG	HEK293,IMR90,hESC,RWPE1
	Cell adhesion molecules (CAMs)	9765-7060	KEGG	IMR90
	Cell adhesion molecules (CAMs)	2778-81027	KEGG	HEK293,GM06990
	Cell adhesion molecules (CAMs)	491-3708	KEGG	IMR90
	Cell Communication	3681-3687	KEGG	hESC,GM06990,RWPE1
	Cell Communication	29126-80380	KEGG	IMR90,GM06990,RWPE1
	Cell Communication	3673-3672	KEGG	hESC
	Cell Communication	10663-1232	KEGG	hESC
	Cell Communication	7484-7473	KEGG	GM06990
	Cell Communication	64240-64241	KEGG	HEK293,hESC
	Cell Communication	730-729	KEGG	IMR90,hESC
	Cell Communication	5023-489	KEGG	IMR90,GM06990
	Cell Communication	5580-776	KEGG	hESC
	Cell Communication	817-5530	KEGG	IMR90
	Cell Communication	54577-54578	KEGG	GM06990
	Cell Communication	2776-9630	KEGG	HEK293,hESC
	Cell Communication	63917-168391	KEGG	HEK293
	Cell Communication	55799-776	KEGG	HEK293
	Cell Communication	1604-722	KEGG	hESC
	Cell Communication	2862-10161	KEGG	IMR90
	Cell Communication	54657-54659	KEGG	IMR90
	Cell Communication	1284-1282	KEGG	HEK293,IMR90,hESC,GM06990,RWPE1
	Cell Communication	5533-8795	KEGG	IMR90
	Cell Communication	1557-1562	KEGG	hESC
	Cell Communication	6776-6777	KEGG	GM06990
	Cell Communication	6487-8704	KEGG	HEK293,IMR90
	Cell Communication	1559-1562	KEGG	hESC
	Cell Communication	2921-2920	KEGG	hESC
	Cell Communication	2940-221357	KEGG	IMR90
	Cell Communication	64816-1577	KEGG	IMR90,hESC,GM06990
	Cell Communication	23236-5332	KEGG	IMR90
	Cell Communication	10333-7096	KEGG	IMR90
	Cell Communication	2560-2557	KEGG	IMR90,hESC
	Cell Communication	2560-2555	KEGG	hESC
	Cell Communication	109-5443	KEGG	HEK293,IMR90
	Cell Communication	5332-146	KEGG	IMR90
	Cell Communication	2706-10804	KEGG	HEK293,RWPE1
	Cell Communication	3684-3681	KEGG	hESC,GM06990
	Cell Communication	221357-2940	KEGG	IMR90
	Cell Communication	3709-3845	KEGG	HEK293
	Cell Communication	1234-1232	KEGG	HEK293,IMR90
	Cell Communication	6777-6776	KEGG	IMR90,GM06990
	Cell Communication	8704-6487	KEGG	HEK293,IMR90
	Cell Communication	2906-56848	KEGG	BT483,IMR90,GM06990
	Cell Communication	3560-1439	KEGG	GM06990
	Cell Communication	2150-2149	KEGG	HEK293
	Cell Communication	1585-1584	KEGG	GM06990
	Cell Communication	3672-3673	KEGG	IMR90,hESC
	Cell Communication	1557-1559	KEGG	hESC
	Cell Communication	5578-10672	KEGG	HEK293,IMR90
	Cell Communication	1562-1558	KEGG	hESC
	Cell Communication	1551-1577	KEGG	RWPE1
	Cell Communication	1551-1576	KEGG	hESC
	Cell Communication	169355-3620	KEGG	RWPE1
	Cell Communication	2941-2940	KEGG	hESC
	Cell Communication	2829-10663	KEGG	hESC
	Cell Communication	115-1387	KEGG	HEK293,IMR90,hESC,RWPE1
	Cell Communication	168391-63917	KEGG	HEK293
	Cell Communication	9254-7867	KEGG	HEK293,IMR90
	Cell Communication	2829-1234	KEGG	RWPE1
	Cell Communication	776-5580	KEGG	hESC
	Cell Communication	2703-2702	KEGG	RWPE1
	Cell Communication	3635-8527	KEGG	HEK293,IMR90
	Cell Communication	2036-10398	KEGG	HEK293,IMR90,RWPE1
	Cell Communication	5591-4173	KEGG	HEK293,IMR90,hESC,RWPE1
	Cell Communication	847-6506	KEGG	hESC
	Cell Communication	1829-1828	KEGG	HEK293
	Cell Communication	2941-2939	KEGG	IMR90
	Cell Communication	3684-3687	KEGG	hESC,GM06990
	Cell Communication	1378-722	KEGG	HEK293
	Cell Communication	999-1001	KEGG	HEK293,IMR90,hESC,GM06990
	Cell Communication	130-124	KEGG	hESC
	Cell Communication	6009-51422	KEGG	hESC
	Cell Communication	2567-2558	KEGG	hESC
	Cell Communication	2770-9863	KEGG	HEK293,IMR90
	Cell Communication	2939-2941	KEGG	IMR90
	Cell Communication	54578-54577	KEGG	GM06990
	Cell Communication	5031-5029	KEGG	HEK293,hESC,GM06990
	Cell Communication	3554-7850	KEGG	BT483,IMR90,hESC
	Cell Communication	54658-54579	KEGG	IMR90
	Cell Communication	1234-10803	KEGG	HEK293
	Cell Communication	1562-1557	KEGG	hESC
	Cell Communication	4628-23533	KEGG	HEK293
	Cell Communication	1562-1559	KEGG	hESC
	Cell Communication	714-713	KEGG	BT483,HEK293
	Cell Communication	3627-6373	KEGG	BT483,HEK293,hESC,GM06990
	Cell Communication	1577-64816	KEGG	IMR90,hESC,GM06990
	Cell Communication	7473-7484	KEGG	IMR90,GM06990
	Cell Communication	1290-1281	KEGG	IMR90
	Cell Communication	4233-857	KEGG	IMR90
	Cell Communication	7850-3554	KEGG	IMR90,hESC
	Cell Communication	1558-1562	KEGG	hESC
	Cell Communication	54490-10941	KEGG	HEK293,hESC
	Cell Communication	2938-2939	KEGG	BT483,IMR90,GM06990
	Cell Communication	891-1022	KEGG	IMR90
	Cell Communication	4088-4091	KEGG	HEK293,IMR90
	Cell Communication	7475-80326	KEGG	BT483,HEK293,IMR90,hESC
	Cell Communication	5159-815	KEGG	HEK293,IMR90,hESC,RWPE1
	Cell Communication	442117-51809	KEGG	HEK293
	Cell Communication	5294-5577	KEGG	HEK293,IMR90,hESC,RWPE1
	Cell Communication	64816-1576	KEGG	HEK293,IMR90
	Cell Communication	3915-3918	KEGG	HEK293,IMR90,hESC,GM06990,RWPE1
	Cell Communication	7410-1289	KEGG	HEK293,IMR90
	Cell Communication	818-5532	KEGG	HEK293
	Cell Communication	5332-23236	KEGG	IMR90
	Cell Communication	5530-4790	KEGG	HEK293,IMR90,hESC
	Cell Communication	10803-729230	KEGG	HEK293
	Cell Communication	1584-1585	KEGG	GM06990
	Cell Communication	491-3269	KEGG	IMR90
	Cell Communication	51422-6009	KEGG	HEK293,IMR90
	Cell Communication	64241-64240	KEGG	IMR90,RWPE1
	Cell Communication	124-130	KEGG	hESC
	Cell Communication	4363-368	KEGG	BT483,HEK293,IMR90,GM06990,RWPE1
	Cell Communication	7363-10941	KEGG	hESC
	Cell Communication	2203-8789	KEGG	HEK293,hESC
	Cell Communication	10368-5579	KEGG	hESC
	Cell Communication	7364-7367	KEGG	HEK293
	Cell Communication	1576-64816	KEGG	HEK293,IMR90
	Cell Communication	1559-1557	KEGG	hESC
	Cell Communication	2939-221357	KEGG	hESC
	Cell Communication	27092-5578	KEGG	IMR90
	Cell Communication	3549-80326	KEGG	HEK293,IMR90
	Cell Communication	2570-2569	KEGG	HEK293,hESC
	Cell Communication	713-712	KEGG	IMR90
	Cell Communication	6368-6360	KEGG	hESC
	Cell Communication	3687-3684	KEGG	HEK293
	Cell Communication	4283-6373	KEGG	HEK293
	Cell Communication	6900-23114	KEGG	HEK293,hESC,GM06990,RWPE1
	Cell Communication	10856-2997	KEGG	HEK293,GM06990
	Cell Communication	2914-3710	KEGG	HEK293,IMR90,GM06990
	Cell Communication	722-1378	KEGG	RWPE1
	Cell Communication	2885-3691	KEGG	HEK293,IMR90,RWPE1
	Cell Communication	3553-3552	KEGG	IMR90,hESC
	Cell Communication	1551-64816	KEGG	HEK293,IMR90,hESC
	Cell Communication	815-5159	KEGG	HEK293,IMR90,hESC,RWPE1
	Cell Communication	9765-7060	KEGG	IMR90
	Cell Communication	2778-81027	KEGG	HEK293,GM06990
	Cell Communication	491-3708	KEGG	IMR90
	Cell cycle	3681-3687	KEGG	hESC,GM06990,RWPE1
	Cell cycle	29126-80380	KEGG	IMR90,GM06990,RWPE1
	Cell cycle	3673-3672	KEGG	hESC
	Cell cycle	10663-1232	KEGG	hESC
	Cell cycle	64240-64241	KEGG	HEK293,hESC
	Cell cycle	730-729	KEGG	IMR90,hESC
	Cell cycle	5023-489	KEGG	IMR90,GM06990
	Cell cycle	5580-776	KEGG	hESC
	Cell cycle	817-5530	KEGG	IMR90
	Cell cycle	2776-9630	KEGG	HEK293,hESC
	Cell cycle	63917-168391	KEGG	HEK293
	Cell cycle	55799-776	KEGG	HEK293
	Cell cycle	1604-722	KEGG	hESC
	Cell cycle	2862-10161	KEGG	IMR90
	Cell cycle	54657-54659	KEGG	IMR90
	Cell cycle	1284-1282	KEGG	HEK293,IMR90,hESC,GM06990,RWPE1
	Cell cycle	5533-8795	KEGG	IMR90
	Cell cycle	1557-1562	KEGG	hESC
	Cell cycle	6487-8704	KEGG	HEK293,IMR90
	Cell cycle	1559-1562	KEGG	hESC
	Cell cycle	2921-2920	KEGG	hESC
	Cell cycle	2940-221357	KEGG	IMR90
	Cell cycle	64816-1577	KEGG	IMR90,hESC,GM06990
	Cell cycle	23236-5332	KEGG	IMR90
	Cell cycle	10333-7096	KEGG	IMR90
	Cell cycle	2560-2557	KEGG	IMR90,hESC
	Cell cycle	2560-2555	KEGG	hESC
	Cell cycle	109-5443	KEGG	HEK293,IMR90
	Cell cycle	5332-146	KEGG	IMR90
	Cell cycle	2706-10804	KEGG	HEK293,RWPE1
	Cell cycle	3684-3681	KEGG	hESC,GM06990
	Cell cycle	221357-2940	KEGG	IMR90
	Cell cycle	3709-3845	KEGG	HEK293
	Cell cycle	1234-1232	KEGG	HEK293,IMR90
	Cell cycle	6777-6776	KEGG	IMR90,GM06990
	Cell cycle	8704-6487	KEGG	HEK293,IMR90
	Cell cycle	2906-56848	KEGG	BT483,IMR90,GM06990
	Cell cycle	2150-2149	KEGG	HEK293
	Cell cycle	3672-3673	KEGG	IMR90,hESC
	Cell cycle	1557-1559	KEGG	hESC
	Cell cycle	5578-10672	KEGG	HEK293,IMR90
	Cell cycle	1562-1558	KEGG	hESC
	Cell cycle	1551-1577	KEGG	RWPE1
	Cell cycle	1551-1576	KEGG	hESC
	Cell cycle	169355-3620	KEGG	RWPE1
	Cell cycle	2941-2940	KEGG	hESC
	Cell cycle	2829-10663	KEGG	hESC
	Cell cycle	115-1387	KEGG	HEK293,IMR90,hESC,RWPE1
	Cell cycle	168391-63917	KEGG	HEK293
	Cell cycle	9254-7867	KEGG	HEK293,IMR90
	Cell cycle	2829-1234	KEGG	RWPE1
	Cell cycle	776-5580	KEGG	hESC
	Cell cycle	2703-2702	KEGG	RWPE1
	Cell cycle	3635-8527	KEGG	HEK293,IMR90
	Cell cycle	2036-10398	KEGG	HEK293,IMR90,RWPE1
	Cell cycle	5591-4173	KEGG	HEK293,IMR90,hESC,RWPE1
	Cell cycle	847-6506	KEGG	hESC
	Cell cycle	1829-1828	KEGG	HEK293
	Cell cycle	2941-2939	KEGG	IMR90
	Cell cycle	3684-3687	KEGG	hESC,GM06990
	Cell cycle	1378-722	KEGG	HEK293
	Cell cycle	999-1001	KEGG	HEK293,IMR90,hESC,GM06990
	Cell cycle	130-124	KEGG	hESC
	Cell cycle	6009-51422	KEGG	hESC
	Cell cycle	2567-2558	KEGG	hESC
	Cell cycle	2770-9863	KEGG	HEK293,IMR90
	Cell cycle	2939-2941	KEGG	IMR90
	Cell cycle	5031-5029	KEGG	HEK293,hESC,GM06990
	Cell cycle	3554-7850	KEGG	BT483,IMR90,hESC
	Cell cycle	54658-54579	KEGG	IMR90
	Cell cycle	1234-10803	KEGG	HEK293
	Cell cycle	1562-1557	KEGG	hESC
	Cell cycle	4628-23533	KEGG	HEK293
	Cell cycle	1562-1559	KEGG	hESC
	Cell cycle	714-713	KEGG	BT483,HEK293
	Cell cycle	3627-6373	KEGG	BT483,HEK293,hESC,GM06990
	Cell cycle	1577-64816	KEGG	IMR90,hESC,GM06990
	Cell cycle	7473-7484	KEGG	IMR90,GM06990
	Cell cycle	1290-1281	KEGG	IMR90
	Cell cycle	4233-857	KEGG	IMR90
	Cell cycle	7850-3554	KEGG	IMR90,hESC
	Cell cycle	1558-1562	KEGG	hESC
	Cell cycle	54490-10941	KEGG	HEK293,hESC
	Cell cycle	2938-2939	KEGG	BT483,IMR90,GM06990
	Cell cycle	891-1022	KEGG	IMR90
	Cell cycle	4088-4091	KEGG	HEK293,IMR90
	Cell cycle	7475-80326	KEGG	BT483,HEK293,IMR90,hESC
	Cell cycle	5159-815	KEGG	HEK293,IMR90,hESC,RWPE1
	Cell cycle	442117-51809	KEGG	HEK293
	Cell cycle	5294-5577	KEGG	HEK293,IMR90,hESC,RWPE1
	Cell cycle	64816-1576	KEGG	HEK293,IMR90
	Cell cycle	3915-3918	KEGG	HEK293,IMR90,hESC,GM06990,RWPE1
	Cell cycle	7410-1289	KEGG	HEK293,IMR90
	Cell cycle	818-5532	KEGG	HEK293
	Cell cycle	5332-23236	KEGG	IMR90
	Cell cycle	5530-4790	KEGG	HEK293,IMR90,hESC
	Cell cycle	10803-729230	KEGG	HEK293
	Cell cycle	491-3269	KEGG	IMR90
	Cell cycle	51422-6009	KEGG	HEK293,IMR90
	Cell cycle	64241-64240	KEGG	IMR90,RWPE1
	Cell cycle	124-130	KEGG	hESC
	Cell cycle	4363-368	KEGG	BT483,HEK293,IMR90,GM06990,RWPE1
	Cell cycle	7363-10941	KEGG	hESC
	Cell cycle	2203-8789	KEGG	HEK293,hESC
	Cell cycle	10368-5579	KEGG	hESC
	Cell cycle	7364-7367	KEGG	HEK293
	Cell cycle	1576-64816	KEGG	HEK293,IMR90
	Cell cycle	1559-1557	KEGG	hESC
	Cell cycle	2939-221357	KEGG	hESC
	Cell cycle	27092-5578	KEGG	IMR90
	Cell cycle	3549-80326	KEGG	HEK293,IMR90
	Cell cycle	2570-2569	KEGG	HEK293,hESC
	Cell cycle	713-712	KEGG	IMR90
	Cell cycle	6368-6360	KEGG	hESC
	Cell cycle	3687-3684	KEGG	HEK293
	Cell cycle	4283-6373	KEGG	HEK293
	Cell cycle	6900-23114	KEGG	HEK293,hESC,GM06990,RWPE1
	Cell cycle	10856-2997	KEGG	HEK293,GM06990
	Cell cycle	2914-3710	KEGG	HEK293,IMR90,GM06990
	Cell cycle	722-1378	KEGG	RWPE1
	Cell cycle	2885-3691	KEGG	HEK293,IMR90,RWPE1
	Cell cycle	3553-3552	KEGG	IMR90,hESC
	Cell cycle	1551-64816	KEGG	HEK293,IMR90,hESC
	Cell cycle	815-5159	KEGG	HEK293,IMR90,hESC,RWPE1
	Cell cycle	9765-7060	KEGG	IMR90
	Cell cycle	2778-81027	KEGG	HEK293,GM06990
	Cell cycle	491-3708	KEGG	IMR90
	Chronic myeloid leukemia	3681-3687	KEGG	hESC,GM06990,RWPE1
	Chronic myeloid leukemia	29126-80380	KEGG	IMR90,GM06990,RWPE1
	Chronic myeloid leukemia	7484-7473	KEGG	GM06990
	Chronic myeloid leukemia	730-729	KEGG	IMR90,hESC
	Chronic myeloid leukemia	5023-489	KEGG	IMR90,GM06990
	Chronic myeloid leukemia	817-5530	KEGG	IMR90
	Chronic myeloid leukemia	54577-54578	KEGG	GM06990
	Chronic myeloid leukemia	2862-10161	KEGG	IMR90
	Chronic myeloid leukemia	54657-54659	KEGG	IMR90
	Chronic myeloid leukemia	1284-1282	KEGG	HEK293,IMR90,hESC,GM06990,RWPE1
	Chronic myeloid leukemia	5533-8795	KEGG	IMR90
	Chronic myeloid leukemia	6776-6777	KEGG	GM06990
	Chronic myeloid leukemia	6487-8704	KEGG	HEK293,IMR90
	Chronic myeloid leukemia	2940-221357	KEGG	IMR90
	Chronic myeloid leukemia	64816-1577	KEGG	IMR90,hESC,GM06990
	Chronic myeloid leukemia	23236-5332	KEGG	IMR90
	Chronic myeloid leukemia	10333-7096	KEGG	IMR90
	Chronic myeloid leukemia	2560-2557	KEGG	IMR90,hESC
	Chronic myeloid leukemia	109-5443	KEGG	HEK293,IMR90
	Chronic myeloid leukemia	5332-146	KEGG	IMR90
	Chronic myeloid leukemia	3684-3681	KEGG	hESC,GM06990
	Chronic myeloid leukemia	221357-2940	KEGG	IMR90
	Chronic myeloid leukemia	1234-1232	KEGG	HEK293,IMR90
	Chronic myeloid leukemia	6777-6776	KEGG	IMR90,GM06990
	Chronic myeloid leukemia	8704-6487	KEGG	HEK293,IMR90
	Chronic myeloid leukemia	2906-56848	KEGG	BT483,IMR90,GM06990
	Chronic myeloid leukemia	3560-1439	KEGG	GM06990
	Chronic myeloid leukemia	1585-1584	KEGG	GM06990
	Chronic myeloid leukemia	3672-3673	KEGG	IMR90,hESC
	Chronic myeloid leukemia	5578-10672	KEGG	HEK293,IMR90
	Chronic myeloid leukemia	115-1387	KEGG	HEK293,IMR90,hESC,RWPE1
	Chronic myeloid leukemia	9254-7867	KEGG	HEK293,IMR90
	Chronic myeloid leukemia	3635-8527	KEGG	HEK293,IMR90
	Chronic myeloid leukemia	2036-10398	KEGG	HEK293,IMR90,RWPE1
	Chronic myeloid leukemia	5591-4173	KEGG	HEK293,IMR90,hESC,RWPE1
	Chronic myeloid leukemia	2941-2939	KEGG	IMR90
	Chronic myeloid leukemia	3684-3687	KEGG	hESC,GM06990
	Chronic myeloid leukemia	999-1001	KEGG	HEK293,IMR90,hESC,GM06990
	Chronic myeloid leukemia	2770-9863	KEGG	HEK293,IMR90
	Chronic myeloid leukemia	2939-2941	KEGG	IMR90
	Chronic myeloid leukemia	54578-54577	KEGG	GM06990
	Chronic myeloid leukemia	5031-5029	KEGG	HEK293,hESC,GM06990
	Chronic myeloid leukemia	3554-7850	KEGG	BT483,IMR90,hESC
	Chronic myeloid leukemia	54658-54579	KEGG	IMR90
	Chronic myeloid leukemia	3627-6373	KEGG	BT483,HEK293,hESC,GM06990
	Chronic myeloid leukemia	1577-64816	KEGG	IMR90,hESC,GM06990
	Chronic myeloid leukemia	7473-7484	KEGG	IMR90,GM06990
	Chronic myeloid leukemia	1290-1281	KEGG	IMR90
	Chronic myeloid leukemia	4233-857	KEGG	IMR90
	Chronic myeloid leukemia	7850-3554	KEGG	IMR90,hESC
	Chronic myeloid leukemia	2938-2939	KEGG	BT483,IMR90,GM06990
	Chronic myeloid leukemia	891-1022	KEGG	IMR90
	Chronic myeloid leukemia	4088-4091	KEGG	HEK293,IMR90
	Chronic myeloid leukemia	7475-80326	KEGG	BT483,HEK293,IMR90,hESC
	Chronic myeloid leukemia	5159-815	KEGG	HEK293,IMR90,hESC,RWPE1
	Chronic myeloid leukemia	5294-5577	KEGG	HEK293,IMR90,hESC,RWPE1
	Chronic myeloid leukemia	64816-1576	KEGG	HEK293,IMR90
	Chronic myeloid leukemia	3915-3918	KEGG	HEK293,IMR90,hESC,GM06990,RWPE1
	Chronic myeloid leukemia	7410-1289	KEGG	HEK293,IMR90
	Chronic myeloid leukemia	5332-23236	KEGG	IMR90
	Chronic myeloid leukemia	5530-4790	KEGG	HEK293,IMR90,hESC
	Chronic myeloid leukemia	1584-1585	KEGG	GM06990
	Chronic myeloid leukemia	491-3269	KEGG	IMR90
	Chronic myeloid leukemia	51422-6009	KEGG	HEK293,IMR90
	Chronic myeloid leukemia	64241-64240	KEGG	IMR90,RWPE1
	Chronic myeloid leukemia	4363-368	KEGG	BT483,HEK293,IMR90,GM06990,RWPE1
	Chronic myeloid leukemia	1576-64816	KEGG	HEK293,IMR90
	Chronic myeloid leukemia	27092-5578	KEGG	IMR90
	Chronic myeloid leukemia	3549-80326	KEGG	HEK293,IMR90
	Chronic myeloid leukemia	713-712	KEGG	IMR90
	Chronic myeloid leukemia	6900-23114	KEGG	HEK293,hESC,GM06990,RWPE1
	Chronic myeloid leukemia	10856-2997	KEGG	HEK293,GM06990
	Chronic myeloid leukemia	2914-3710	KEGG	HEK293,IMR90,GM06990
	Chronic myeloid leukemia	2885-3691	KEGG	HEK293,IMR90,RWPE1
	Chronic myeloid leukemia	3553-3552	KEGG	IMR90,hESC
	Chronic myeloid leukemia	1551-64816	KEGG	HEK293,IMR90,hESC
	Chronic myeloid leukemia	815-5159	KEGG	HEK293,IMR90,hESC,RWPE1
	Chronic myeloid leukemia	9765-7060	KEGG	IMR90
	Chronic myeloid leukemia	2778-81027	KEGG	HEK293,GM06990
	Chronic myeloid leukemia	491-3708	KEGG	IMR90
	Complement and coagulation cascades	3681-3687	KEGG	hESC,GM06990,RWPE1
	Complement and coagulation cascades	29126-80380	KEGG	IMR90,GM06990,RWPE1
	Complement and coagulation cascades	3673-3672	KEGG	hESC
	Complement and coagulation cascades	10663-1232	KEGG	hESC
	Complement and coagulation cascades	64240-64241	KEGG	HEK293,hESC
	Complement and coagulation cascades	5836-6655	KEGG	BT483
	Complement and coagulation cascades	730-729	KEGG	IMR90,hESC
	Complement and coagulation cascades	5023-489	KEGG	IMR90,GM06990
	Complement and coagulation cascades	5580-776	KEGG	hESC
	Complement and coagulation cascades	817-5530	KEGG	IMR90
	Complement and coagulation cascades	2776-9630	KEGG	HEK293,hESC
	Complement and coagulation cascades	63917-168391	KEGG	HEK293
	Complement and coagulation cascades	55799-776	KEGG	HEK293
	Complement and coagulation cascades	1604-722	KEGG	hESC
	Complement and coagulation cascades	2862-10161	KEGG	IMR90
	Complement and coagulation cascades	54657-54659	KEGG	IMR90
	Complement and coagulation cascades	1284-1282	KEGG	HEK293,IMR90,hESC,GM06990,RWPE1
	Complement and coagulation cascades	5533-8795	KEGG	IMR90
	Complement and coagulation cascades	1557-1562	KEGG	hESC
	Complement and coagulation cascades	6487-8704	KEGG	HEK293,IMR90
	Complement and coagulation cascades	1559-1562	KEGG	hESC
	Complement and coagulation cascades	2921-2920	KEGG	hESC
	Complement and coagulation cascades	2940-221357	KEGG	IMR90
	Complement and coagulation cascades	64816-1577	KEGG	IMR90,hESC,GM06990
	Complement and coagulation cascades	23236-5332	KEGG	IMR90
	Complement and coagulation cascades	10333-7096	KEGG	IMR90
	Complement and coagulation cascades	2560-2557	KEGG	IMR90,hESC
	Complement and coagulation cascades	2560-2555	KEGG	hESC
	Complement and coagulation cascades	109-5443	KEGG	HEK293,IMR90
	Complement and coagulation cascades	5332-146	KEGG	IMR90
	Complement and coagulation cascades	2706-10804	KEGG	HEK293,RWPE1
	Complement and coagulation cascades	3684-3681	KEGG	hESC,GM06990
	Complement and coagulation cascades	221357-2940	KEGG	IMR90
	Complement and coagulation cascades	3709-3845	KEGG	HEK293
	Complement and coagulation cascades	1234-1232	KEGG	HEK293,IMR90
	Complement and coagulation cascades	6777-6776	KEGG	IMR90,GM06990
	Complement and coagulation cascades	8704-6487	KEGG	HEK293,IMR90
	Complement and coagulation cascades	2906-56848	KEGG	BT483,IMR90,GM06990
	Complement and coagulation cascades	2150-2149	KEGG	HEK293
	Complement and coagulation cascades	3672-3673	KEGG	IMR90,hESC
	Complement and coagulation cascades	1557-1559	KEGG	hESC
	Complement and coagulation cascades	5578-10672	KEGG	HEK293,IMR90
	Complement and coagulation cascades	1562-1558	KEGG	hESC
	Complement and coagulation cascades	1551-1577	KEGG	RWPE1
	Complement and coagulation cascades	1551-1576	KEGG	hESC
	Complement and coagulation cascades	169355-3620	KEGG	RWPE1
	Complement and coagulation cascades	2941-2940	KEGG	hESC
	Complement and coagulation cascades	2829-10663	KEGG	hESC
	Complement and coagulation cascades	115-1387	KEGG	HEK293,IMR90,hESC,RWPE1
	Complement and coagulation cascades	168391-63917	KEGG	HEK293
	Complement and coagulation cascades	9254-7867	KEGG	HEK293,IMR90
	Complement and coagulation cascades	2829-1234	KEGG	RWPE1
	Complement and coagulation cascades	776-5580	KEGG	hESC
	Complement and coagulation cascades	2703-2702	KEGG	RWPE1
	Complement and coagulation cascades	3635-8527	KEGG	HEK293,IMR90
	Complement and coagulation cascades	2036-10398	KEGG	HEK293,IMR90,RWPE1
	Complement and coagulation cascades	5591-4173	KEGG	HEK293,IMR90,hESC,RWPE1
	Complement and coagulation cascades	847-6506	KEGG	hESC
	Complement and coagulation cascades	1829-1828	KEGG	HEK293
	Complement and coagulation cascades	2941-2939	KEGG	IMR90
	Complement and coagulation cascades	3684-3687	KEGG	hESC,GM06990
	Complement and coagulation cascades	1378-722	KEGG	HEK293
	Complement and coagulation cascades	999-1001	KEGG	HEK293,IMR90,hESC,GM06990
	Complement and coagulation cascades	130-124	KEGG	hESC
	Complement and coagulation cascades	6009-51422	KEGG	hESC
	Complement and coagulation cascades	2567-2558	KEGG	hESC
	Complement and coagulation cascades	2770-9863	KEGG	HEK293,IMR90
	Complement and coagulation cascades	2939-2941	KEGG	IMR90
	Complement and coagulation cascades	5031-5029	KEGG	HEK293,hESC,GM06990
	Complement and coagulation cascades	3554-7850	KEGG	BT483,IMR90,hESC
	Complement and coagulation cascades	54658-54579	KEGG	IMR90
	Complement and coagulation cascades	1234-10803	KEGG	HEK293
	Complement and coagulation cascades	1562-1557	KEGG	hESC
	Complement and coagulation cascades	4628-23533	KEGG	HEK293
	Complement and coagulation cascades	1562-1559	KEGG	hESC
	Complement and coagulation cascades	714-713	KEGG	BT483,HEK293
	Complement and coagulation cascades	3627-6373	KEGG	BT483,HEK293,hESC,GM06990
	Complement and coagulation cascades	1577-64816	KEGG	IMR90,hESC,GM06990
	Complement and coagulation cascades	7473-7484	KEGG	IMR90,GM06990
	Complement and coagulation cascades	1290-1281	KEGG	IMR90
	Complement and coagulation cascades	4233-857	KEGG	IMR90
	Complement and coagulation cascades	7850-3554	KEGG	IMR90,hESC
	Complement and coagulation cascades	1558-1562	KEGG	hESC
	Complement and coagulation cascades	80326-7475	KEGG	BT483
	Complement and coagulation cascades	54490-10941	KEGG	HEK293,hESC
	Complement and coagulation cascades	2938-2939	KEGG	BT483,IMR90,GM06990
	Complement and coagulation cascades	891-1022	KEGG	IMR90
	Complement and coagulation cascades	4088-4091	KEGG	HEK293,IMR90
	Complement and coagulation cascades	7475-80326	KEGG	BT483,HEK293,IMR90,hESC
	Complement and coagulation cascades	5159-815	KEGG	HEK293,IMR90,hESC,RWPE1
	Complement and coagulation cascades	442117-51809	KEGG	HEK293
	Complement and coagulation cascades	5294-5577	KEGG	HEK293,IMR90,hESC,RWPE1
	Complement and coagulation cascades	64816-1576	KEGG	HEK293,IMR90
	Complement and coagulation cascades	3915-3918	KEGG	HEK293,IMR90,hESC,GM06990,RWPE1
	Complement and coagulation cascades	7410-1289	KEGG	HEK293,IMR90
	Complement and coagulation cascades	818-5532	KEGG	HEK293
	Complement and coagulation cascades	5332-23236	KEGG	IMR90
	Complement and coagulation cascades	5530-4790	KEGG	HEK293,IMR90,hESC
	Complement and coagulation cascades	10803-729230	KEGG	HEK293
	Complement and coagulation cascades	491-3269	KEGG	IMR90
	Complement and coagulation cascades	51422-6009	KEGG	HEK293,IMR90
	Complement and coagulation cascades	64241-64240	KEGG	IMR90,RWPE1
	Complement and coagulation cascades	124-130	KEGG	hESC
	Complement and coagulation cascades	4363-368	KEGG	BT483,HEK293,IMR90,GM06990,RWPE1
	Complement and coagulation cascades	7363-10941	KEGG	hESC
	Complement and coagulation cascades	2203-8789	KEGG	HEK293,hESC
	Complement and coagulation cascades	10368-5579	KEGG	hESC
	Complement and coagulation cascades	7364-7367	KEGG	HEK293
	Complement and coagulation cascades	1576-64816	KEGG	HEK293,IMR90
	Complement and coagulation cascades	1559-1557	KEGG	hESC
	Complement and coagulation cascades	2939-221357	KEGG	hESC
	Complement and coagulation cascades	27092-5578	KEGG	IMR90
	Complement and coagulation cascades	3549-80326	KEGG	HEK293,IMR90
	Complement and coagulation cascades	2570-2569	KEGG	HEK293,hESC
	Complement and coagulation cascades	713-712	KEGG	IMR90
	Complement and coagulation cascades	54659-54658	KEGG	BT483
	Complement and coagulation cascades	6368-6360	KEGG	hESC
	Complement and coagulation cascades	3687-3684	KEGG	HEK293
	Complement and coagulation cascades	4283-6373	KEGG	HEK293
	Complement and coagulation cascades	6900-23114	KEGG	HEK293,hESC,GM06990,RWPE1
	Complement and coagulation cascades	10856-2997	KEGG	HEK293,GM06990
	Complement and coagulation cascades	2914-3710	KEGG	HEK293,IMR90,GM06990
	Complement and coagulation cascades	722-1378	KEGG	RWPE1
	Complement and coagulation cascades	2885-3691	KEGG	HEK293,IMR90,RWPE1
	Complement and coagulation cascades	3553-3552	KEGG	IMR90,hESC
	Complement and coagulation cascades	1551-64816	KEGG	HEK293,IMR90,hESC
	Complement and coagulation cascades	815-5159	KEGG	HEK293,IMR90,hESC,RWPE1
	Complement and coagulation cascades	9765-7060	KEGG	IMR90
	Complement and coagulation cascades	2778-81027	KEGG	HEK293,GM06990
	Complement and coagulation cascades	491-3708	KEGG	IMR90
	Cytokine-cytokine receptor interaction	3681-3687	KEGG	hESC,GM06990,RWPE1
	Cytokine-cytokine receptor interaction	29126-80380	KEGG	IMR90,GM06990,RWPE1
	Cytokine-cytokine receptor interaction	3673-3672	KEGG	hESC
	Cytokine-cytokine receptor interaction	10663-1232	KEGG	hESC
	Cytokine-cytokine receptor interaction	7484-7473	KEGG	GM06990
	Cytokine-cytokine receptor interaction	64240-64241	KEGG	HEK293,hESC
	Cytokine-cytokine receptor interaction	5836-6655	KEGG	BT483
	Cytokine-cytokine receptor interaction	730-729	KEGG	IMR90,hESC
	Cytokine-cytokine receptor interaction	5023-489	KEGG	IMR90,GM06990
	Cytokine-cytokine receptor interaction	5580-776	KEGG	hESC
	Cytokine-cytokine receptor interaction	817-5530	KEGG	IMR90
	Cytokine-cytokine receptor interaction	54577-54578	KEGG	GM06990
	Cytokine-cytokine receptor interaction	2776-9630	KEGG	HEK293,hESC
	Cytokine-cytokine receptor interaction	63917-168391	KEGG	HEK293
	Cytokine-cytokine receptor interaction	55799-776	KEGG	HEK293
	Cytokine-cytokine receptor interaction	1604-722	KEGG	hESC
	Cytokine-cytokine receptor interaction	2862-10161	KEGG	IMR90
	Cytokine-cytokine receptor interaction	54657-54659	KEGG	IMR90
	Cytokine-cytokine receptor interaction	1284-1282	KEGG	HEK293,IMR90,hESC,GM06990,RWPE1
	Cytokine-cytokine receptor interaction	5533-8795	KEGG	IMR90
	Cytokine-cytokine receptor interaction	1557-1562	KEGG	hESC
	Cytokine-cytokine receptor interaction	6776-6777	KEGG	GM06990
	Cytokine-cytokine receptor interaction	6487-8704	KEGG	HEK293,IMR90
	Cytokine-cytokine receptor interaction	1559-1562	KEGG	hESC
	Cytokine-cytokine receptor interaction	2921-2920	KEGG	hESC
	Cytokine-cytokine receptor interaction	2940-221357	KEGG	IMR90
	Cytokine-cytokine receptor interaction	64816-1577	KEGG	IMR90,hESC,GM06990
	Cytokine-cytokine receptor interaction	23236-5332	KEGG	IMR90
	Cytokine-cytokine receptor interaction	10333-7096	KEGG	IMR90
	Cytokine-cytokine receptor interaction	2560-2557	KEGG	IMR90,hESC
	Cytokine-cytokine receptor interaction	2560-2555	KEGG	hESC
	Cytokine-cytokine receptor interaction	109-5443	KEGG	HEK293,IMR90
	Cytokine-cytokine receptor interaction	5332-146	KEGG	IMR90
	Cytokine-cytokine receptor interaction	2706-10804	KEGG	HEK293,RWPE1
	Cytokine-cytokine receptor interaction	3684-3681	KEGG	hESC,GM06990
	Cytokine-cytokine receptor interaction	221357-2940	KEGG	IMR90
	Cytokine-cytokine receptor interaction	3709-3845	KEGG	HEK293
	Cytokine-cytokine receptor interaction	1234-1232	KEGG	HEK293,IMR90
	Cytokine-cytokine receptor interaction	6777-6776	KEGG	IMR90,GM06990
	Cytokine-cytokine receptor interaction	8704-6487	KEGG	HEK293,IMR90
	Cytokine-cytokine receptor interaction	2906-56848	KEGG	BT483,IMR90,GM06990
	Cytokine-cytokine receptor interaction	3560-1439	KEGG	GM06990
	Cytokine-cytokine receptor interaction	2150-2149	KEGG	HEK293
	Cytokine-cytokine receptor interaction	1585-1584	KEGG	GM06990
	Cytokine-cytokine receptor interaction	3672-3673	KEGG	IMR90,hESC
	Cytokine-cytokine receptor interaction	1557-1559	KEGG	hESC
	Cytokine-cytokine receptor interaction	5578-10672	KEGG	HEK293,IMR90
	Cytokine-cytokine receptor interaction	1562-1558	KEGG	hESC
	Cytokine-cytokine receptor interaction	1551-1577	KEGG	RWPE1
	Cytokine-cytokine receptor interaction	1551-1576	KEGG	hESC
	Cytokine-cytokine receptor interaction	169355-3620	KEGG	RWPE1
	Cytokine-cytokine receptor interaction	2941-2940	KEGG	hESC
	Cytokine-cytokine receptor interaction	2829-10663	KEGG	hESC
	Cytokine-cytokine receptor interaction	115-1387	KEGG	HEK293,IMR90,hESC,RWPE1
	Cytokine-cytokine receptor interaction	168391-63917	KEGG	HEK293
	Cytokine-cytokine receptor interaction	9254-7867	KEGG	HEK293,IMR90
	Cytokine-cytokine receptor interaction	2829-1234	KEGG	RWPE1
	Cytokine-cytokine receptor interaction	776-5580	KEGG	hESC
	Cytokine-cytokine receptor interaction	2703-2702	KEGG	RWPE1
	Cytokine-cytokine receptor interaction	3635-8527	KEGG	HEK293,IMR90
	Cytokine-cytokine receptor interaction	2036-10398	KEGG	HEK293,IMR90,RWPE1
	Cytokine-cytokine receptor interaction	5591-4173	KEGG	HEK293,IMR90,hESC,RWPE1
	Cytokine-cytokine receptor interaction	847-6506	KEGG	hESC
	Cytokine-cytokine receptor interaction	1829-1828	KEGG	HEK293
	Cytokine-cytokine receptor interaction	2941-2939	KEGG	IMR90
	Cytokine-cytokine receptor interaction	3684-3687	KEGG	hESC,GM06990
	Cytokine-cytokine receptor interaction	1378-722	KEGG	HEK293
	Cytokine-cytokine receptor interaction	999-1001	KEGG	HEK293,IMR90,hESC,GM06990
	Cytokine-cytokine receptor interaction	130-124	KEGG	hESC
	Cytokine-cytokine receptor interaction	6009-51422	KEGG	hESC
	Cytokine-cytokine receptor interaction	2567-2558	KEGG	hESC
	Cytokine-cytokine receptor interaction	2770-9863	KEGG	HEK293,IMR90
	Cytokine-cytokine receptor interaction	2939-2941	KEGG	IMR90
	Cytokine-cytokine receptor interaction	54578-54577	KEGG	GM06990
	Cytokine-cytokine receptor interaction	5031-5029	KEGG	HEK293,hESC,GM06990
	Cytokine-cytokine receptor interaction	3554-7850	KEGG	BT483,IMR90,hESC
	Cytokine-cytokine receptor interaction	54658-54579	KEGG	IMR90
	Cytokine-cytokine receptor interaction	1234-10803	KEGG	HEK293
	Cytokine-cytokine receptor interaction	1562-1557	KEGG	hESC
	Cytokine-cytokine receptor interaction	4628-23533	KEGG	HEK293
	Cytokine-cytokine receptor interaction	1562-1559	KEGG	hESC
	Cytokine-cytokine receptor interaction	714-713	KEGG	BT483,HEK293
	Cytokine-cytokine receptor interaction	3627-6373	KEGG	BT483,HEK293,hESC,GM06990
	Cytokine-cytokine receptor interaction	1577-64816	KEGG	IMR90,hESC,GM06990
	Cytokine-cytokine receptor interaction	7473-7484	KEGG	IMR90,GM06990
	Cytokine-cytokine receptor interaction	1290-1281	KEGG	IMR90
	Cytokine-cytokine receptor interaction	4233-857	KEGG	IMR90
	Cytokine-cytokine receptor interaction	7850-3554	KEGG	IMR90,hESC
	Cytokine-cytokine receptor interaction	1558-1562	KEGG	hESC
	Cytokine-cytokine receptor interaction	80326-7475	KEGG	BT483
	Cytokine-cytokine receptor interaction	54490-10941	KEGG	HEK293,hESC
	Cytokine-cytokine receptor interaction	2938-2939	KEGG	BT483,IMR90,GM06990
	Cytokine-cytokine receptor interaction	891-1022	KEGG	IMR90
	Cytokine-cytokine receptor interaction	4088-4091	KEGG	HEK293,IMR90
	Cytokine-cytokine receptor interaction	7475-80326	KEGG	BT483,HEK293,IMR90,hESC
	Cytokine-cytokine receptor interaction	5159-815	KEGG	HEK293,IMR90,hESC,RWPE1
	Cytokine-cytokine receptor interaction	442117-51809	KEGG	HEK293
	Cytokine-cytokine receptor interaction	5294-5577	KEGG	HEK293,IMR90,hESC,RWPE1
	Cytokine-cytokine receptor interaction	64816-1576	KEGG	HEK293,IMR90
	Cytokine-cytokine receptor interaction	3915-3918	KEGG	HEK293,IMR90,hESC,GM06990,RWPE1
	Cytokine-cytokine receptor interaction	7410-1289	KEGG	HEK293,IMR90
	Cytokine-cytokine receptor interaction	818-5532	KEGG	HEK293
	Cytokine-cytokine receptor interaction	5332-23236	KEGG	IMR90
	Cytokine-cytokine receptor interaction	5530-4790	KEGG	HEK293,IMR90,hESC
	Cytokine-cytokine receptor interaction	10803-729230	KEGG	HEK293
[truncated: 4,711 more rows]

## Sheet: KEGG-100kb
	KEGG Pathway Terms	HiC interacting Gene Pairs	Source	Cell lines of interactions
	1- and 2-Methylnaphthalene degradation	7484-7473	KEGG	RWPE1
	1- and 2-Methylnaphthalene degradation	217-35	KEGG	HEK293
	1- and 2-Methylnaphthalene degradation	730-729	KEGG	IMR90,hESC
	1- and 2-Methylnaphthalene degradation	817-5530	KEGG	HEK293,RWPE1
	1- and 2-Methylnaphthalene degradation	2776-9630	KEGG	hESC
	1- and 2-Methylnaphthalene degradation	63917-168391	KEGG	HEK293
	1- and 2-Methylnaphthalene degradation	23533-4628	KEGG	HEK293
	1- and 2-Methylnaphthalene degradation	4301-7430	KEGG	HEK293
	1- and 2-Methylnaphthalene degradation	5058-23365	KEGG	hESC
	1- and 2-Methylnaphthalene degradation	673-51422	KEGG	HEK293
	1- and 2-Methylnaphthalene degradation	1557-1562	KEGG	hESC
	1- and 2-Methylnaphthalene degradation	5602-5530	KEGG	HEK293
	1- and 2-Methylnaphthalene degradation	6487-8704	KEGG	BT483
	1- and 2-Methylnaphthalene degradation	83700-5058	KEGG	HEK293
	1- and 2-Methylnaphthalene degradation	5294-5577	KEGG	RWPE1
	1- and 2-Methylnaphthalene degradation	2560-2557	KEGG	hESC
	1- and 2-Methylnaphthalene degradation	3675-2885	KEGG	hESC
	1- and 2-Methylnaphthalene degradation	4088-8826	KEGG	hESC
	1- and 2-Methylnaphthalene degradation	6777-6776	KEGG	IMR90,hESC
	1- and 2-Methylnaphthalene degradation	5602-817	KEGG	HEK293
	1- and 2-Methylnaphthalene degradation	1282-1284	KEGG	BT483,HEK293
	1- and 2-Methylnaphthalene degradation	2560-2555	KEGG	hESC
	1- and 2-Methylnaphthalene degradation	1557-1559	KEGG	hESC
	1- and 2-Methylnaphthalene degradation	776-2317	KEGG	HEK293
	1- and 2-Methylnaphthalene degradation	5578-10672	KEGG	HEK293,IMR90
	1- and 2-Methylnaphthalene degradation	10941-54490	KEGG	BT483,HEK293
	1- and 2-Methylnaphthalene degradation	6586-22885	KEGG	hESC
	1- and 2-Methylnaphthalene degradation	115-1387	KEGG	HEK293,IMR90,RWPE1
	1- and 2-Methylnaphthalene degradation	168391-63917	KEGG	HEK293,RWPE1
	1- and 2-Methylnaphthalene degradation	9254-7867	KEGG	BT483,HEK293,hESC,RWPE1
	1- and 2-Methylnaphthalene degradation	1956-107	KEGG	RWPE1
	1- and 2-Methylnaphthalene degradation	3635-8527	KEGG	HEK293,GM06990
	1- and 2-Methylnaphthalene degradation	8945-5532	KEGG	IMR90,RWPE1
	1- and 2-Methylnaphthalene degradation	2016-09-10	KEGG	BT483
	1- and 2-Methylnaphthalene degradation	6091-6092	KEGG	RWPE1
	1- and 2-Methylnaphthalene degradation	867-5058	KEGG	HEK293,hESC
	1- and 2-Methylnaphthalene degradation	127-130	KEGG	hESC
	1- and 2-Methylnaphthalene degradation	127-131	KEGG	BT483,HEK293,hESC
	1- and 2-Methylnaphthalene degradation	5530-817	KEGG	RWPE1
	1- and 2-Methylnaphthalene degradation	130-127	KEGG	hESC
	1- and 2-Methylnaphthalene degradation	6009-51422	KEGG	IMR90,RWPE1
	1- and 2-Methylnaphthalene degradation	2770-9863	KEGG	HEK293,IMR90
	1- and 2-Methylnaphthalene degradation	3680-2317	KEGG	hESC
	1- and 2-Methylnaphthalene degradation	6850-53358	KEGG	HEK293,RWPE1
	1- and 2-Methylnaphthalene degradation	5058-867	KEGG	HEK293,hESC
	1- and 2-Methylnaphthalene degradation	4886-59350	KEGG	HEK293
	1- and 2-Methylnaphthalene degradation	1562-1557	KEGG	hESC
	1- and 2-Methylnaphthalene degradation	9060-22978	KEGG	HEK293
	1- and 2-Methylnaphthalene degradation	1562-1559	KEGG	hESC
	1- and 2-Methylnaphthalene degradation	2941-2940	KEGG	hESC
	1- and 2-Methylnaphthalene degradation	1577-64816	KEGG	BT483,HEK293,IMR90,hESC,GM06990,RWPE1
	1- and 2-Methylnaphthalene degradation	7473-7484	KEGG	RWPE1
	1- and 2-Methylnaphthalene degradation	54490-10941	KEGG	BT483,HEK293
	1- and 2-Methylnaphthalene degradation	659-3577	KEGG	hESC
	1- and 2-Methylnaphthalene degradation	442117-51809	KEGG	HEK293
	1- and 2-Methylnaphthalene degradation	64816-1577	KEGG	HEK293,IMR90,hESC,GM06990,RWPE1
	1- and 2-Methylnaphthalene degradation	25945-941	KEGG	HEK293
	1- and 2-Methylnaphthalene degradation	7410-1289	KEGG	HEK293
	1- and 2-Methylnaphthalene degradation	5532-219699	KEGG	hESC
	1- and 2-Methylnaphthalene degradation	5818-83700	KEGG	HEK293
	1- and 2-Methylnaphthalene degradation	8633-5530	KEGG	HEK293
	1- and 2-Methylnaphthalene degradation	4363-368	KEGG	BT483,RWPE1
	1- and 2-Methylnaphthalene degradation	58494-23562	KEGG	HEK293
	1- and 2-Methylnaphthalene degradation	23365-5058	KEGG	hESC
	1- and 2-Methylnaphthalene degradation	10368-5579	KEGG	hESC
	1- and 2-Methylnaphthalene degradation	775-3709	KEGG	IMR90,hESC
	1- and 2-Methylnaphthalene degradation	5908-3709	KEGG	hESC
	1- and 2-Methylnaphthalene degradation	1576-64816	KEGG	RWPE1
	1- and 2-Methylnaphthalene degradation	1559-1557	KEGG	hESC
	1- and 2-Methylnaphthalene degradation	5144-108	KEGG	hESC
	1- and 2-Methylnaphthalene degradation	131-127	KEGG	BT483,HEK293,hESC,RWPE1
	1- and 2-Methylnaphthalene degradation	1559-1562	KEGG	hESC
	1- and 2-Methylnaphthalene degradation	64221-23365	KEGG	HEK293
	1- and 2-Methylnaphthalene degradation	1284-1282	KEGG	BT483,HEK293,IMR90,hESC,GM06990,RWPE1
	1- and 2-Methylnaphthalene degradation	23114-6900	KEGG	BT483
	1- and 2-Methylnaphthalene degradation	64816-1576	KEGG	RWPE1
	1- and 2-Methylnaphthalene degradation	6900-23114	KEGG	hESC
	1- and 2-Methylnaphthalene degradation	2914-3710	KEGG	HEK293,IMR90,GM06990,RWPE1
	1- and 2-Methylnaphthalene degradation	2885-3691	KEGG	HEK293,IMR90
	1- and 2-Methylnaphthalene degradation	5739-2696	KEGG	RWPE1
	1- and 2-Methylnaphthalene degradation	4215-2885	KEGG	hESC
	1- and 2-Methylnaphthalene degradation	777-779	KEGG	hESC
	3-Chloroacrylic acid degradation	7484-7473	KEGG	RWPE1
	3-Chloroacrylic acid degradation	217-35	KEGG	HEK293
	3-Chloroacrylic acid degradation	730-729	KEGG	IMR90,hESC
	3-Chloroacrylic acid degradation	817-5530	KEGG	HEK293,RWPE1
	3-Chloroacrylic acid degradation	2776-9630	KEGG	hESC
	3-Chloroacrylic acid degradation	63917-168391	KEGG	HEK293
	3-Chloroacrylic acid degradation	23533-4628	KEGG	HEK293
	3-Chloroacrylic acid degradation	4301-7430	KEGG	HEK293
	3-Chloroacrylic acid degradation	5058-23365	KEGG	hESC
	3-Chloroacrylic acid degradation	673-51422	KEGG	HEK293
	3-Chloroacrylic acid degradation	1557-1562	KEGG	hESC
	3-Chloroacrylic acid degradation	5602-5530	KEGG	HEK293
	3-Chloroacrylic acid degradation	6487-8704	KEGG	BT483
	3-Chloroacrylic acid degradation	83700-5058	KEGG	HEK293
	3-Chloroacrylic acid degradation	5294-5577	KEGG	RWPE1
	3-Chloroacrylic acid degradation	2560-2557	KEGG	hESC
	3-Chloroacrylic acid degradation	3675-2885	KEGG	hESC
	3-Chloroacrylic acid degradation	4088-8826	KEGG	hESC
	3-Chloroacrylic acid degradation	6777-6776	KEGG	IMR90,hESC
	3-Chloroacrylic acid degradation	5602-817	KEGG	HEK293
	3-Chloroacrylic acid degradation	1282-1284	KEGG	BT483,HEK293
	3-Chloroacrylic acid degradation	2560-2555	KEGG	hESC
	3-Chloroacrylic acid degradation	1557-1559	KEGG	hESC
	3-Chloroacrylic acid degradation	776-2317	KEGG	HEK293
	3-Chloroacrylic acid degradation	5578-10672	KEGG	HEK293,IMR90
	3-Chloroacrylic acid degradation	10941-54490	KEGG	BT483,HEK293
	3-Chloroacrylic acid degradation	6586-22885	KEGG	hESC
	3-Chloroacrylic acid degradation	115-1387	KEGG	HEK293,IMR90,RWPE1
	3-Chloroacrylic acid degradation	168391-63917	KEGG	HEK293,RWPE1
	3-Chloroacrylic acid degradation	9254-7867	KEGG	BT483,HEK293,hESC,RWPE1
	3-Chloroacrylic acid degradation	1956-107	KEGG	RWPE1
	3-Chloroacrylic acid degradation	3635-8527	KEGG	HEK293,GM06990
	3-Chloroacrylic acid degradation	8945-5532	KEGG	IMR90,RWPE1
	3-Chloroacrylic acid degradation	2016-09-10	KEGG	BT483
	3-Chloroacrylic acid degradation	6091-6092	KEGG	RWPE1
	3-Chloroacrylic acid degradation	867-5058	KEGG	HEK293,hESC
	3-Chloroacrylic acid degradation	127-130	KEGG	hESC
	3-Chloroacrylic acid degradation	127-131	KEGG	BT483,HEK293,hESC
	3-Chloroacrylic acid degradation	5530-817	KEGG	RWPE1
	3-Chloroacrylic acid degradation	130-127	KEGG	hESC
	3-Chloroacrylic acid degradation	6009-51422	KEGG	IMR90,RWPE1
	3-Chloroacrylic acid degradation	2770-9863	KEGG	HEK293,IMR90
	3-Chloroacrylic acid degradation	3680-2317	KEGG	hESC
	3-Chloroacrylic acid degradation	6850-53358	KEGG	HEK293,RWPE1
	3-Chloroacrylic acid degradation	5058-867	KEGG	HEK293,hESC
	3-Chloroacrylic acid degradation	4886-59350	KEGG	HEK293
	3-Chloroacrylic acid degradation	1562-1557	KEGG	hESC
	3-Chloroacrylic acid degradation	9060-22978	KEGG	HEK293
	3-Chloroacrylic acid degradation	1562-1559	KEGG	hESC
	3-Chloroacrylic acid degradation	2941-2940	KEGG	hESC
	3-Chloroacrylic acid degradation	1577-64816	KEGG	BT483,HEK293,IMR90,hESC,GM06990,RWPE1
	3-Chloroacrylic acid degradation	7473-7484	KEGG	RWPE1
	3-Chloroacrylic acid degradation	54490-10941	KEGG	BT483,HEK293
	3-Chloroacrylic acid degradation	659-3577	KEGG	hESC
	3-Chloroacrylic acid degradation	442117-51809	KEGG	HEK293
	3-Chloroacrylic acid degradation	64816-1577	KEGG	HEK293,IMR90,hESC,GM06990,RWPE1
	3-Chloroacrylic acid degradation	25945-941	KEGG	HEK293
	3-Chloroacrylic acid degradation	7410-1289	KEGG	HEK293
	3-Chloroacrylic acid degradation	5532-219699	KEGG	hESC
	3-Chloroacrylic acid degradation	5818-83700	KEGG	HEK293
	3-Chloroacrylic acid degradation	8633-5530	KEGG	HEK293
	3-Chloroacrylic acid degradation	4363-368	KEGG	BT483,RWPE1
	3-Chloroacrylic acid degradation	58494-23562	KEGG	HEK293
	3-Chloroacrylic acid degradation	23365-5058	KEGG	hESC
	3-Chloroacrylic acid degradation	10368-5579	KEGG	hESC
	3-Chloroacrylic acid degradation	775-3709	KEGG	IMR90,hESC
	3-Chloroacrylic acid degradation	5908-3709	KEGG	hESC
	3-Chloroacrylic acid degradation	1576-64816	KEGG	RWPE1
	3-Chloroacrylic acid degradation	1559-1557	KEGG	hESC
	3-Chloroacrylic acid degradation	5144-108	KEGG	hESC
	3-Chloroacrylic acid degradation	131-127	KEGG	BT483,HEK293,hESC,RWPE1
	3-Chloroacrylic acid degradation	1559-1562	KEGG	hESC
	3-Chloroacrylic acid degradation	64221-23365	KEGG	HEK293
	3-Chloroacrylic acid degradation	1284-1282	KEGG	BT483,HEK293,IMR90,hESC,GM06990,RWPE1
	3-Chloroacrylic acid degradation	23114-6900	KEGG	BT483
	3-Chloroacrylic acid degradation	64816-1576	KEGG	RWPE1
	3-Chloroacrylic acid degradation	6900-23114	KEGG	hESC
	3-Chloroacrylic acid degradation	2914-3710	KEGG	HEK293,IMR90,GM06990,RWPE1
	3-Chloroacrylic acid degradation	2885-3691	KEGG	HEK293,IMR90
	3-Chloroacrylic acid degradation	5739-2696	KEGG	RWPE1
	3-Chloroacrylic acid degradation	4215-2885	KEGG	hESC
	3-Chloroacrylic acid degradation	777-779	KEGG	hESC
	ABC transporters - General	7484-7473	KEGG	RWPE1
	ABC transporters - General	817-5530	KEGG	HEK293,RWPE1
	ABC transporters - General	6487-8704	KEGG	BT483
	ABC transporters - General	5294-5577	KEGG	RWPE1
	ABC transporters - General	1282-1284	KEGG	BT483,HEK293
	ABC transporters - General	10941-54490	KEGG	BT483,HEK293
	ABC transporters - General	115-1387	KEGG	HEK293,IMR90,RWPE1
	ABC transporters - General	168391-63917	KEGG	HEK293,RWPE1
	ABC transporters - General	9254-7867	KEGG	BT483,HEK293,hESC,RWPE1
	ABC transporters - General	1956-107	KEGG	RWPE1
	ABC transporters - General	8945-5532	KEGG	IMR90,RWPE1
	ABC transporters - General	2016-09-10	KEGG	BT483
	ABC transporters - General	6091-6092	KEGG	RWPE1
	ABC transporters - General	127-131	KEGG	BT483,HEK293,hESC
	ABC transporters - General	5530-817	KEGG	RWPE1
	ABC transporters - General	6009-51422	KEGG	IMR90,RWPE1
	ABC transporters - General	6850-53358	KEGG	HEK293,RWPE1
	ABC transporters - General	1577-64816	KEGG	BT483,HEK293,IMR90,hESC,GM06990,RWPE1
	ABC transporters - General	7473-7484	KEGG	RWPE1
	ABC transporters - General	54490-10941	KEGG	BT483,HEK293
	ABC transporters - General	64816-1577	KEGG	HEK293,IMR90,hESC,GM06990,RWPE1
	ABC transporters - General	4363-368	KEGG	BT483,RWPE1
	ABC transporters - General	1576-64816	KEGG	RWPE1
	ABC transporters - General	131-127	KEGG	BT483,HEK293,hESC,RWPE1
	ABC transporters - General	1284-1282	KEGG	BT483,HEK293,IMR90,hESC,GM06990,RWPE1
	ABC transporters - General	23114-6900	KEGG	BT483
	ABC transporters - General	64816-1576	KEGG	RWPE1
	ABC transporters - General	2914-3710	KEGG	HEK293,IMR90,GM06990,RWPE1
	ABC transporters - General	5739-2696	KEGG	RWPE1
	Adherens junction	730-729	KEGG	IMR90,hESC
	Adherens junction	2776-9630	KEGG	hESC
	Adherens junction	5058-23365	KEGG	hESC
	Adherens junction	1557-1562	KEGG	hESC
	Adherens junction	2560-2557	KEGG	hESC
	Adherens junction	3675-2885	KEGG	hESC
	Adherens junction	4088-8826	KEGG	hESC
	Adherens junction	6777-6776	KEGG	IMR90,hESC
	Adherens junction	2560-2555	KEGG	hESC
	Adherens junction	1557-1559	KEGG	hESC
	Adherens junction	6586-22885	KEGG	hESC
	Adherens junction	9254-7867	KEGG	BT483,HEK293,hESC,RWPE1
	Adherens junction	867-5058	KEGG	HEK293,hESC
	Adherens junction	127-130	KEGG	hESC
	Adherens junction	127-131	KEGG	BT483,HEK293,hESC
	Adherens junction	130-127	KEGG	hESC
	Adherens junction	3680-2317	KEGG	hESC
	Adherens junction	5058-867	KEGG	HEK293,hESC
	Adherens junction	1562-1557	KEGG	hESC
	Adherens junction	1562-1559	KEGG	hESC
	Adherens junction	2941-2940	KEGG	hESC
	Adherens junction	1577-64816	KEGG	BT483,HEK293,IMR90,hESC,GM06990,RWPE1
	Adherens junction	659-3577	KEGG	hESC
	Adherens junction	64816-1577	KEGG	HEK293,IMR90,hESC,GM06990,RWPE1
	Adherens junction	5532-219699	KEGG	hESC
	Adherens junction	23365-5058	KEGG	hESC
	Adherens junction	10368-5579	KEGG	hESC
	Adherens junction	775-3709	KEGG	IMR90,hESC
	Adherens junction	5908-3709	KEGG	hESC
	Adherens junction	1559-1557	KEGG	hESC
	Adherens junction	5144-108	KEGG	hESC
	Adherens junction	131-127	KEGG	BT483,HEK293,hESC,RWPE1
	Adherens junction	1559-1562	KEGG	hESC
	Adherens junction	1284-1282	KEGG	BT483,HEK293,IMR90,hESC,GM06990,RWPE1
	Adherens junction	6900-23114	KEGG	hESC
	Adherens junction	4215-2885	KEGG	hESC
	Adherens junction	777-779	KEGG	hESC
	Alanine and aspartate metabolism	1384-445	KEGG	GM06990
	Alanine and aspartate metabolism	2064-6776	KEGG	GM06990
	Alanine and aspartate metabolism	3635-8527	KEGG	HEK293,GM06990
	Alanine and aspartate metabolism	1577-64816	KEGG	BT483,HEK293,IMR90,hESC,GM06990,RWPE1
	Alanine and aspartate metabolism	80380-29126	KEGG	GM06990
	Alanine and aspartate metabolism	6368-6351	KEGG	GM06990
	Alanine and aspartate metabolism	64816-1577	KEGG	HEK293,IMR90,hESC,GM06990,RWPE1
	Alanine and aspartate metabolism	23308-3689	KEGG	GM06990
	Alanine and aspartate metabolism	1284-1282	KEGG	BT483,HEK293,IMR90,hESC,GM06990,RWPE1
	Alanine and aspartate metabolism	2914-3710	KEGG	HEK293,IMR90,GM06990,RWPE1
	Androgen and estrogen metabolism	217-35	KEGG	HEK293
	Androgen and estrogen metabolism	817-5530	KEGG	HEK293,RWPE1
	Androgen and estrogen metabolism	63917-168391	KEGG	HEK293
	Androgen and estrogen metabolism	23533-4628	KEGG	HEK293
	Androgen and estrogen metabolism	4301-7430	KEGG	HEK293
	Androgen and estrogen metabolism	673-51422	KEGG	HEK293
	Androgen and estrogen metabolism	5602-5530	KEGG	HEK293
	Androgen and estrogen metabolism	6487-8704	KEGG	BT483
	Androgen and estrogen metabolism	83700-5058	KEGG	HEK293
	Androgen and estrogen metabolism	5602-817	KEGG	HEK293
	Androgen and estrogen metabolism	1282-1284	KEGG	BT483,HEK293
	Androgen and estrogen metabolism	776-2317	KEGG	HEK293
	Androgen and estrogen metabolism	5578-10672	KEGG	HEK293,IMR90
	Androgen and estrogen metabolism	10941-54490	KEGG	BT483,HEK293
	Androgen and estrogen metabolism	115-1387	KEGG	HEK293,IMR90,RWPE1
	Androgen and estrogen metabolism	168391-63917	KEGG	HEK293,RWPE1
	Androgen and estrogen metabolism	9254-7867	KEGG	BT483,HEK293,hESC,RWPE1
	Androgen and estrogen metabolism	3635-8527	KEGG	HEK293,GM06990
	Androgen and estrogen metabolism	2016-09-10	KEGG	BT483
	Androgen and estrogen metabolism	867-5058	KEGG	HEK293,hESC
	Androgen and estrogen metabolism	127-131	KEGG	BT483,HEK293,hESC
	Androgen and estrogen metabolism	2770-9863	KEGG	HEK293,IMR90
	Androgen and estrogen metabolism	6850-53358	KEGG	HEK293,RWPE1
	Androgen and estrogen metabolism	5058-867	KEGG	HEK293,hESC
	Androgen and estrogen metabolism	4886-59350	KEGG	HEK293
	Androgen and estrogen metabolism	9060-22978	KEGG	HEK293
	Androgen and estrogen metabolism	1577-64816	KEGG	BT483,HEK293,IMR90,hESC,GM06990,RWPE1
	Androgen and estrogen metabolism	54490-10941	KEGG	BT483,HEK293
	Androgen and estrogen metabolism	442117-51809	KEGG	HEK293
	Androgen and estrogen metabolism	64816-1577	KEGG	HEK293,IMR90,hESC,GM06990,RWPE1
	Androgen and estrogen metabolism	25945-941	KEGG	HEK293
	Androgen and estrogen metabolism	7410-1289	KEGG	HEK293
	Androgen and estrogen metabolism	5818-83700	KEGG	HEK293
	Androgen and estrogen metabolism	8633-5530	KEGG	HEK293
	Androgen and estrogen metabolism	4363-368	KEGG	BT483,RWPE1
	Androgen and estrogen metabolism	58494-23562	KEGG	HEK293
	Androgen and estrogen metabolism	131-127	KEGG	BT483,HEK293,hESC,RWPE1
	Androgen and estrogen metabolism	64221-23365	KEGG	HEK293
	Androgen and estrogen metabolism	1284-1282	KEGG	BT483,HEK293,IMR90,hESC,GM06990,RWPE1
	Androgen and estrogen metabolism	23114-6900	KEGG	BT483
	Androgen and estrogen metabolism	2914-3710	KEGG	HEK293,IMR90,GM06990,RWPE1
	Androgen and estrogen metabolism	2885-3691	KEGG	HEK293,IMR90
	Apoptosis	5747-2260	KEGG	IMR90
	Apoptosis	7484-7473	KEGG	RWPE1
	Apoptosis	5829-2534	KEGG	IMR90
	Apoptosis	730-729	KEGG	IMR90,hESC
	Apoptosis	817-5530	KEGG	HEK293,RWPE1
	Apoptosis	1902-9568	KEGG	IMR90
	Apoptosis	2549-817	KEGG	IMR90
	Apoptosis	54898-60481	KEGG	IMR90
	Apoptosis	2900-5618	KEGG	IMR90
	Apoptosis	4215-57551	KEGG	IMR90
	Apoptosis	115-5261	KEGG	IMR90
	Apoptosis	1956-857	KEGG	IMR90
	Apoptosis	5294-5577	KEGG	RWPE1
	Apoptosis	23236-5332	KEGG	IMR90
	Apoptosis	3912-1021	KEGG	IMR90
	Apoptosis	5156-3627	KEGG	IMR90
	Apoptosis	8503-5590	KEGG	IMR90
	Apoptosis	2768-1956	KEGG	IMR90
	Apoptosis	6777-6776	KEGG	IMR90,hESC
	Apoptosis	7416-147	KEGG	IMR90
	Apoptosis	8503-3633	KEGG	IMR90
	Apoptosis	4233-1021	KEGG	IMR90
	Apoptosis	5578-10672	KEGG	HEK293,IMR90
	Apoptosis	8826-22801	KEGG	IMR90
	Apoptosis	5590-8503	KEGG	IMR90
	Apoptosis	115-1387	KEGG	HEK293,IMR90,RWPE1
	Apoptosis	168391-63917	KEGG	HEK293,RWPE1
	Apoptosis	9254-7867	KEGG	BT483,HEK293,hESC,RWPE1
	Apoptosis	1956-107	KEGG	RWPE1
	Apoptosis	5159-8817	KEGG	IMR90
	Apoptosis	896-2534	KEGG	IMR90
	Apoptosis	8945-5532	KEGG	IMR90,RWPE1
	Apoptosis	6091-6092	KEGG	RWPE1
	Apoptosis	2885-8913	KEGG	IMR90
	Apoptosis	3655-1290	KEGG	IMR90
	Apoptosis	5530-817	KEGG	RWPE1
	Apoptosis	1290-2335	KEGG	IMR90
	Apoptosis	5646-9568	KEGG	IMR90
	Apoptosis	6009-51422	KEGG	IMR90,RWPE1
	Apoptosis	2770-9863	KEGG	HEK293,IMR90
	Apoptosis	3551-5533	KEGG	IMR90
	Apoptosis	2475-5590	KEGG	IMR90
	Apoptosis	6850-53358	KEGG	HEK293,RWPE1
	Apoptosis	5156-817	KEGG	IMR90
	Apoptosis	5534-6546	KEGG	IMR90
	Apoptosis	1577-64816	KEGG	BT483,HEK293,IMR90,hESC,GM06990,RWPE1
	Apoptosis	2557-2560	KEGG	IMR90
	Apoptosis	7473-7484	KEGG	RWPE1
	Apoptosis	1290-1281	KEGG	IMR90
	Apoptosis	1432-5058	KEGG	IMR90
	Apoptosis	5530-1956	KEGG	IMR90
	Apoptosis	10666-1000	KEGG	IMR90
	Apoptosis	2906-56848	KEGG	IMR90
	Apoptosis	3938-56886	KEGG	IMR90
	Apoptosis	64816-1577	KEGG	HEK293,IMR90,hESC,GM06990,RWPE1
	Apoptosis	27289-57522	KEGG	IMR90
	Apoptosis	9060-11128	KEGG	IMR90
	Apoptosis	208-7040	KEGG	IMR90
	Apoptosis	5332-23236	KEGG	IMR90
	Apoptosis	2720-1608	KEGG	IMR90
	Apoptosis	4363-368	KEGG	BT483,RWPE1
	Apoptosis	5581-5163	KEGG	IMR90
	Apoptosis	775-3709	KEGG	IMR90,hESC
	Apoptosis	1576-64816	KEGG	RWPE1
	Apoptosis	5209-5214	KEGG	IMR90
	Apoptosis	131-127	KEGG	BT483,HEK293,hESC,RWPE1
	Apoptosis	1956-5530	KEGG	IMR90
	Apoptosis	1129-816	KEGG	IMR90
	Apoptosis	9475-1293	KEGG	IMR90
	Apoptosis	1284-1282	KEGG	BT483,HEK293,IMR90,hESC,GM06990,RWPE1
	Apoptosis	5590-2475	KEGG	IMR90
	Apoptosis	64816-1576	KEGG	RWPE1
	Apoptosis	5058-1432	KEGG	IMR90
	Apoptosis	4233-1278	KEGG	IMR90
	Apoptosis	1290-3655	KEGG	IMR90
	Apoptosis	2914-3710	KEGG	HEK293,IMR90,GM06990,RWPE1
	Apoptosis	6788-783	KEGG	IMR90
	Apoptosis	2885-3691	KEGG	HEK293,IMR90
	Apoptosis	5739-2696	KEGG	RWPE1
	Apoptosis	491-3708	KEGG	IMR90
	Apoptosis	5335-23236	KEGG	IMR90
	Arachidonic acid metabolism	730-729	KEGG	IMR90,hESC
	Arachidonic acid metabolism	2776-9630	KEGG	hESC
	Arachidonic acid metabolism	5058-23365	KEGG	hESC
	Arachidonic acid metabolism	1557-1562	KEGG	hESC
	Arachidonic acid metabolism	2560-2557	KEGG	hESC
	Arachidonic acid metabolism	3675-2885	KEGG	hESC
	Arachidonic acid metabolism	4088-8826	KEGG	hESC
	Arachidonic acid metabolism	6777-6776	KEGG	IMR90,hESC
	Arachidonic acid metabolism	2560-2555	KEGG	hESC
	Arachidonic acid metabolism	1557-1559	KEGG	hESC
	Arachidonic acid metabolism	6586-22885	KEGG	hESC
	Arachidonic acid metabolism	9254-7867	KEGG	BT483,HEK293,hESC,RWPE1
	Arachidonic acid metabolism	867-5058	KEGG	HEK293,hESC
	Arachidonic acid metabolism	127-130	KEGG	hESC
	Arachidonic acid metabolism	127-131	KEGG	BT483,HEK293,hESC
	Arachidonic acid metabolism	130-127	KEGG	hESC
	Arachidonic acid metabolism	3680-2317	KEGG	hESC
	Arachidonic acid metabolism	5058-867	KEGG	HEK293,hESC
	Arachidonic acid metabolism	1562-1557	KEGG	hESC
	Arachidonic acid metabolism	1562-1559	KEGG	hESC
	Arachidonic acid metabolism	2941-2940	KEGG	hESC
	Arachidonic acid metabolism	1577-64816	KEGG	BT483,HEK293,IMR90,hESC,GM06990,RWPE1
	Arachidonic acid metabolism	659-3577	KEGG	hESC
	Arachidonic acid metabolism	64816-1577	KEGG	HEK293,IMR90,hESC,GM06990,RWPE1
	Arachidonic acid metabolism	5532-219699	KEGG	hESC
	Arachidonic acid metabolism	23365-5058	KEGG	hESC
	Arachidonic acid metabolism	10368-5579	KEGG	hESC
	Arachidonic acid metabolism	775-3709	KEGG	IMR90,hESC
	Arachidonic acid metabolism	5908-3709	KEGG	hESC
	Arachidonic acid metabolism	1559-1557	KEGG	hESC
	Arachidonic acid metabolism	5144-108	KEGG	hESC
	Arachidonic acid metabolism	131-127	KEGG	BT483,HEK293,hESC,RWPE1
	Arachidonic acid metabolism	1559-1562	KEGG	hESC
	Arachidonic acid metabolism	1284-1282	KEGG	BT483,HEK293,IMR90,hESC,GM06990,RWPE1
	Arachidonic acid metabolism	6900-23114	KEGG	hESC
	Arachidonic acid metabolism	4215-2885	KEGG	hESC
	Arachidonic acid metabolism	777-779	KEGG	hESC
	Axon guidance	5747-2260	KEGG	IMR90
	Axon guidance	7484-7473	KEGG	RWPE1
	Axon guidance	5829-2534	KEGG	IMR90
	Axon guidance	217-35	KEGG	HEK293
	Axon guidance	730-729	KEGG	IMR90,hESC
	Axon guidance	817-5530	KEGG	HEK293,RWPE1
	Axon guidance	2776-9630	KEGG	hESC
	Axon guidance	63917-168391	KEGG	HEK293
	Axon guidance	1902-9568	KEGG	IMR90
	Axon guidance	23533-4628	KEGG	HEK293
	Axon guidance	4301-7430	KEGG	HEK293
	Axon guidance	2549-817	KEGG	IMR90
	Axon guidance	54898-60481	KEGG	IMR90
	Axon guidance	5058-23365	KEGG	hESC
	Axon guidance	2900-5618	KEGG	IMR90
	Axon guidance	673-51422	KEGG	HEK293
	Axon guidance	1557-1562	KEGG	hESC
	Axon guidance	5602-5530	KEGG	HEK293
	Axon guidance	4215-57551	KEGG	IMR90
	Axon guidance	115-5261	KEGG	IMR90
	Axon guidance	83700-5058	KEGG	HEK293
	Axon guidance	1956-857	KEGG	IMR90
	Axon guidance	5294-5577	KEGG	RWPE1
	Axon guidance	23236-5332	KEGG	IMR90
	Axon guidance	3912-1021	KEGG	IMR90
	Axon guidance	2560-2557	KEGG	hESC
	Axon guidance	3675-2885	KEGG	hESC
	Axon guidance	4088-8826	KEGG	hESC
	Axon guidance	5156-3627	KEGG	IMR90
	Axon guidance	8503-5590	KEGG	IMR90
	Axon guidance	2768-1956	KEGG	IMR90
	Axon guidance	6777-6776	KEGG	IMR90,hESC
	Axon guidance	5602-817	KEGG	HEK293
	Axon guidance	7416-147	KEGG	IMR90
	Axon guidance	8503-3633	KEGG	IMR90
	Axon guidance	1282-1284	KEGG	BT483,HEK293
	Axon guidance	2560-2555	KEGG	hESC
	Axon guidance	4233-1021	KEGG	IMR90
	Axon guidance	1557-1559	KEGG	hESC
	Axon guidance	776-2317	KEGG	HEK293
	Axon guidance	5578-10672	KEGG	HEK293,IMR90
	Axon guidance	10941-54490	KEGG	BT483,HEK293
	Axon guidance	8826-22801	KEGG	IMR90
	Axon guidance	5590-8503	KEGG	IMR90
	Axon guidance	6586-22885	KEGG	hESC
	Axon guidance	115-1387	KEGG	HEK293,IMR90,RWPE1
	Axon guidance	168391-63917	KEGG	HEK293,RWPE1
	Axon guidance	9254-7867	KEGG	BT483,HEK293,hESC,RWPE1
	Axon guidance	1956-107	KEGG	RWPE1
	Axon guidance	5159-8817	KEGG	IMR90
	Axon guidance	896-2534	KEGG	IMR90
	Axon guidance	3635-8527	KEGG	HEK293,GM06990
	Axon guidance	8945-5532	KEGG	IMR90,RWPE1
	Axon guidance	6091-6092	KEGG	RWPE1
	Axon guidance	2885-8913	KEGG	IMR90
	Axon guidance	867-5058	KEGG	HEK293,hESC
	Axon guidance	3655-1290	KEGG	IMR90
	Axon guidance	127-130	KEGG	hESC
	Axon guidance	127-131	KEGG	BT483,HEK293,hESC
	Axon guidance	5530-817	KEGG	RWPE1
	Axon guidance	1290-2335	KEGG	IMR90
	Axon guidance	130-127	KEGG	hESC
	Axon guidance	5646-9568	KEGG	IMR90
	Axon guidance	6009-51422	KEGG	IMR90,RWPE1
	Axon guidance	2770-9863	KEGG	HEK293,IMR90
	Axon guidance	3551-5533	KEGG	IMR90
	Axon guidance	2475-5590	KEGG	IMR90
	Axon guidance	3680-2317	KEGG	hESC
	Axon guidance	6850-53358	KEGG	HEK293,RWPE1
	Axon guidance	5058-867	KEGG	HEK293,hESC
	Axon guidance	5156-817	KEGG	IMR90
	Axon guidance	4886-59350	KEGG	HEK293
	Axon guidance	1562-1557	KEGG	hESC
	Axon guidance	9060-22978	KEGG	HEK293
	Axon guidance	1562-1559	KEGG	hESC
	Axon guidance	2941-2940	KEGG	hESC
	Axon guidance	5534-6546	KEGG	IMR90
	Axon guidance	1577-64816	KEGG	BT483,HEK293,IMR90,hESC,GM06990,RWPE1
	Axon guidance	2557-2560	KEGG	IMR90
	Axon guidance	7473-7484	KEGG	RWPE1
	Axon guidance	1290-1281	KEGG	IMR90
	Axon guidance	1432-5058	KEGG	IMR90
	Axon guidance	5530-1956	KEGG	IMR90
	Axon guidance	54490-10941	KEGG	BT483,HEK293
	Axon guidance	10666-1000	KEGG	IMR90
	Axon guidance	2906-56848	KEGG	IMR90
	Axon guidance	659-3577	KEGG	hESC
	Axon guidance	442117-51809	KEGG	HEK293
	Axon guidance	3938-56886	KEGG	IMR90
	Axon guidance	64816-1577	KEGG	HEK293,IMR90,hESC,GM06990,RWPE1
	Axon guidance	25945-941	KEGG	HEK293
	Axon guidance	27289-57522	KEGG	IMR90
	Axon guidance	9060-11128	KEGG	IMR90
	Axon guidance	7410-1289	KEGG	HEK293
	Axon guidance	5532-219699	KEGG	hESC
	Axon guidance	208-7040	KEGG	IMR90
	Axon guidance	5332-23236	KEGG	IMR90
	Axon guidance	5818-83700	KEGG	HEK293
	Axon guidance	2720-1608	KEGG	IMR90
	Axon guidance	8633-5530	KEGG	HEK293
	Axon guidance	4363-368	KEGG	BT483,RWPE1
	Axon guidance	5581-5163	KEGG	IMR90
	Axon guidance	58494-23562	KEGG	HEK293
	Axon guidance	23365-5058	KEGG	hESC
	Axon guidance	10368-5579	KEGG	hESC
	Axon guidance	775-3709	KEGG	IMR90,hESC
	Axon guidance	5908-3709	KEGG	hESC
	Axon guidance	1576-64816	KEGG	RWPE1
	Axon guidance	1559-1557	KEGG	hESC
	Axon guidance	5144-108	KEGG	hESC
	Axon guidance	5209-5214	KEGG	IMR90
	Axon guidance	131-127	KEGG	BT483,HEK293,hESC,RWPE1
	Axon guidance	1956-5530	KEGG	IMR90
	Axon guidance	1559-1562	KEGG	hESC
	Axon guidance	1129-816	KEGG	IMR90
	Axon guidance	64221-23365	KEGG	HEK293
	Axon guidance	9475-1293	KEGG	IMR90
	Axon guidance	1284-1282	KEGG	BT483,HEK293,IMR90,hESC,GM06990,RWPE1
	Axon guidance	5590-2475	KEGG	IMR90
	Axon guidance	64816-1576	KEGG	RWPE1
	Axon guidance	5058-1432	KEGG	IMR90
	Axon guidance	4233-1278	KEGG	IMR90
	Axon guidance	6900-23114	KEGG	hESC
	Axon guidance	1290-3655	KEGG	IMR90
	Axon guidance	2914-3710	KEGG	HEK293,IMR90,GM06990,RWPE1
	Axon guidance	6788-783	KEGG	IMR90
	Axon guidance	2885-3691	KEGG	HEK293,IMR90
	Axon guidance	5739-2696	KEGG	RWPE1
	Axon guidance	4215-2885	KEGG	hESC
	Axon guidance	491-3708	KEGG	IMR90
	Axon guidance	777-779	KEGG	hESC
	Axon guidance	5335-23236	KEGG	IMR90
	B cell receptor signaling pathway	5747-2260	KEGG	IMR90
	B cell receptor signaling pathway	5829-2534	KEGG	IMR90
	B cell receptor signaling pathway	730-729	KEGG	IMR90,hESC
	B cell receptor signaling pathway	1902-9568	KEGG	IMR90
	B cell receptor signaling pathway	2549-817	KEGG	IMR90
	B cell receptor signaling pathway	54898-60481	KEGG	IMR90
	B cell receptor signaling pathway	2900-5618	KEGG	IMR90
	B cell receptor signaling pathway	4215-57551	KEGG	IMR90
	B cell receptor signaling pathway	115-5261	KEGG	IMR90
	B cell receptor signaling pathway	1956-857	KEGG	IMR90
	B cell receptor signaling pathway	23236-5332	KEGG	IMR90
	B cell receptor signaling pathway	3912-1021	KEGG	IMR90
	B cell receptor signaling pathway	5156-3627	KEGG	IMR90
	B cell receptor signaling pathway	8503-5590	KEGG	IMR90
	B cell receptor signaling pathway	2768-1956	KEGG	IMR90
	B cell receptor signaling pathway	6777-6776	KEGG	IMR90,hESC
	B cell receptor signaling pathway	7416-147	KEGG	IMR90
	B cell receptor signaling pathway	8503-3633	KEGG	IMR90
	B cell receptor signaling pathway	4233-1021	KEGG	IMR90
	B cell receptor signaling pathway	5578-10672	KEGG	HEK293,IMR90
	B cell receptor signaling pathway	8826-22801	KEGG	IMR90
	B cell receptor signaling pathway	5590-8503	KEGG	IMR90
	B cell receptor signaling pathway	115-1387	KEGG	HEK293,IMR90,RWPE1
	B cell receptor signaling pathway	5159-8817	KEGG	IMR90
	B cell receptor signaling pathway	896-2534	KEGG	IMR90
	B cell receptor signaling pathway	8945-5532	KEGG	IMR90,RWPE1
	B cell receptor signaling pathway	2885-8913	KEGG	IMR90
	B cell receptor signaling pathway	3655-1290	KEGG	IMR90
	B cell receptor signaling pathway	1290-2335	KEGG	IMR90
	B cell receptor signaling pathway	5646-9568	KEGG	IMR90
	B cell receptor signaling pathway	6009-51422	KEGG	IMR90,RWPE1
	B cell receptor signaling pathway	2770-9863	KEGG	HEK293,IMR90
	B cell receptor signaling pathway	3551-5533	KEGG	IMR90
	B cell receptor signaling pathway	2475-5590	KEGG	IMR90
	B cell receptor signaling pathway	5156-817	KEGG	IMR90
	B cell receptor signaling pathway	5534-6546	KEGG	IMR90
	B cell receptor signaling pathway	1577-64816	KEGG	BT483,HEK293,IMR90,hESC,GM06990,RWPE1
	B cell receptor signaling pathway	2557-2560	KEGG	IMR90
	B cell receptor signaling pathway	1290-1281	KEGG	IMR90
	B cell receptor signaling pathway	1432-5058	KEGG	IMR90
	B cell receptor signaling pathway	5530-1956	KEGG	IMR90
	B cell receptor signaling pathway	10666-1000	KEGG	IMR90
	B cell receptor signaling pathway	2906-56848	KEGG	IMR90
	B cell receptor signaling pathway	3938-56886	KEGG	IMR90
	B cell receptor signaling pathway	64816-1577	KEGG	HEK293,IMR90,hESC,GM06990,RWPE1
	B cell receptor signaling pathway	27289-57522	KEGG	IMR90
	B cell receptor signaling pathway	9060-11128	KEGG	IMR90
	B cell receptor signaling pathway	208-7040	KEGG	IMR90
	B cell receptor signaling pathway	5332-23236	KEGG	IMR90
	B cell receptor signaling pathway	2720-1608	KEGG	IMR90
	B cell receptor signaling pathway	5581-5163	KEGG	IMR90
	B cell receptor signaling pathway	775-3709	KEGG	IMR90,hESC
	B cell receptor signaling pathway	5209-5214	KEGG	IMR90
	B cell receptor signaling pathway	1956-5530	KEGG	IMR90
	B cell receptor signaling pathway	1129-816	KEGG	IMR90
	B cell receptor signaling pathway	9475-1293	KEGG	IMR90
	B cell receptor signaling pathway	1284-1282	KEGG	BT483,HEK293,IMR90,hESC,GM06990,RWPE1
	B cell receptor signaling pathway	5590-2475	KEGG	IMR90
	B cell receptor signaling pathway	5058-1432	KEGG	IMR90
	B cell receptor signaling pathway	4233-1278	KEGG	IMR90
	B cell receptor signaling pathway	1290-3655	KEGG	IMR90
	B cell receptor signaling pathway	2914-3710	KEGG	HEK293,IMR90,GM06990,RWPE1
	B cell receptor signaling pathway	6788-783	KEGG	IMR90
	B cell receptor signaling pathway	2885-3691	KEGG	HEK293,IMR90
	B cell receptor signaling pathway	491-3708	KEGG	IMR90
	B cell receptor signaling pathway	5335-23236	KEGG	IMR90
	Basal cell carcinoma	7484-7473	KEGG	RWPE1
	Basal cell carcinoma	817-5530	KEGG	HEK293,RWPE1
	Basal cell carcinoma	5294-5577	KEGG	RWPE1
	Basal cell carcinoma	115-1387	KEGG	HEK293,IMR90,RWPE1
	Basal cell carcinoma	168391-63917	KEGG	HEK293,RWPE1
	Basal cell carcinoma	9254-7867	KEGG	BT483,HEK293,hESC,RWPE1
	Basal cell carcinoma	1956-107	KEGG	RWPE1
	Basal cell carcinoma	8945-5532	KEGG	IMR90,RWPE1
	Basal cell carcinoma	6091-6092	KEGG	RWPE1
	Basal cell carcinoma	5530-817	KEGG	RWPE1
	Basal cell carcinoma	6009-51422	KEGG	IMR90,RWPE1
	Basal cell carcinoma	6850-53358	KEGG	HEK293,RWPE1
	Basal cell carcinoma	1577-64816	KEGG	BT483,HEK293,IMR90,hESC,GM06990,RWPE1
	Basal cell carcinoma	7473-7484	KEGG	RWPE1
	Basal cell carcinoma	64816-1577	KEGG	HEK293,IMR90,hESC,GM06990,RWPE1
	Basal cell carcinoma	4363-368	KEGG	BT483,RWPE1
	Basal cell carcinoma	1576-64816	KEGG	RWPE1
	Basal cell carcinoma	131-127	KEGG	BT483,HEK293,hESC,RWPE1
	Basal cell carcinoma	1284-1282	KEGG	BT483,HEK293,IMR90,hESC,GM06990,RWPE1
	Basal cell carcinoma	64816-1576	KEGG	RWPE1
	Basal cell carcinoma	2914-3710	KEGG	HEK293,IMR90,GM06990,RWPE1
	Basal cell carcinoma	5739-2696	KEGG	RWPE1
	Bile acid biosynthesis	7484-7473	KEGG	RWPE1
	Bile acid biosynthesis	217-35	KEGG	HEK293
	Bile acid biosynthesis	730-729	KEGG	IMR90,hESC
	Bile acid biosynthesis	817-5530	KEGG	HEK293,RWPE1
	Bile acid biosynthesis	2776-9630	KEGG	hESC
	Bile acid biosynthesis	63917-168391	KEGG	HEK293
	Bile acid biosynthesis	23533-4628	KEGG	HEK293
	Bile acid biosynthesis	4301-7430	KEGG	HEK293
	Bile acid biosynthesis	5058-23365	KEGG	hESC
	Bile acid biosynthesis	673-51422	KEGG	HEK293
	Bile acid biosynthesis	1557-1562	KEGG	hESC
	Bile acid biosynthesis	5602-5530	KEGG	HEK293
	Bile acid biosynthesis	6487-8704	KEGG	BT483
	Bile acid biosynthesis	83700-5058	KEGG	HEK293
	Bile acid biosynthesis	5294-5577	KEGG	RWPE1
	Bile acid biosynthesis	2560-2557	KEGG	hESC
	Bile acid biosynthesis	3675-2885	KEGG	hESC
	Bile acid biosynthesis	4088-8826	KEGG	hESC
	Bile acid biosynthesis	6777-6776	KEGG	IMR90,hESC
	Bile acid biosynthesis	5602-817	KEGG	HEK293
	Bile acid biosynthesis	1282-1284	KEGG	BT483,HEK293
	Bile acid biosynthesis	2560-2555	KEGG	hESC
	Bile acid biosynthesis	1557-1559	KEGG	hESC
	Bile acid biosynthesis	776-2317	KEGG	HEK293
	Bile acid biosynthesis	5578-10672	KEGG	HEK293,IMR90
	Bile acid biosynthesis	10941-54490	KEGG	BT483,HEK293
	Bile acid biosynthesis	6586-22885	KEGG	hESC
	Bile acid biosynthesis	115-1387	KEGG	HEK293,IMR90,RWPE1
	Bile acid biosynthesis	168391-63917	KEGG	HEK293,RWPE1
	Bile acid biosynthesis	9254-7867	KEGG	BT483,HEK293,hESC,RWPE1
	Bile acid biosynthesis	1956-107	KEGG	RWPE1
	Bile acid biosynthesis	3635-8527	KEGG	HEK293,GM06990
	Bile acid biosynthesis	8945-5532	KEGG	IMR90,RWPE1
	Bile acid biosynthesis	2016-09-10	KEGG	BT483
	Bile acid biosynthesis	6091-6092	KEGG	RWPE1
	Bile acid biosynthesis	867-5058	KEGG	HEK293,hESC
	Bile acid biosynthesis	127-130	KEGG	hESC
	Bile acid biosynthesis	127-131	KEGG	BT483,HEK293,hESC
	Bile acid biosynthesis	5530-817	KEGG	RWPE1
	Bile acid biosynthesis	130-127	KEGG	hESC
	Bile acid biosynthesis	6009-51422	KEGG	IMR90,RWPE1
	Bile acid biosynthesis	2770-9863	KEGG	HEK293,IMR90
	Bile acid biosynthesis	3680-2317	KEGG	hESC
	Bile acid biosynthesis	6850-53358	KEGG	HEK293,RWPE1
	Bile acid biosynthesis	5058-867	KEGG	HEK293,hESC
	Bile acid biosynthesis	4886-59350	KEGG	HEK293
	Bile acid biosynthesis	1562-1557	KEGG	hESC
	Bile acid biosynthesis	9060-22978	KEGG	HEK293
	Bile acid biosynthesis	1562-1559	KEGG	hESC
	Bile acid biosynthesis	2941-2940	KEGG	hESC
	Bile acid biosynthesis	1577-64816	KEGG	BT483,HEK293,IMR90,hESC,GM06990,RWPE1
	Bile acid biosynthesis	7473-7484	KEGG	RWPE1
	Bile acid biosynthesis	54490-10941	KEGG	BT483,HEK293
	Bile acid biosynthesis	659-3577	KEGG	hESC
	Bile acid biosynthesis	442117-51809	KEGG	HEK293
	Bile acid biosynthesis	64816-1577	KEGG	HEK293,IMR90,hESC,GM06990,RWPE1
	Bile acid biosynthesis	25945-941	KEGG	HEK293
	Bile acid biosynthesis	7410-1289	KEGG	HEK293
	Bile acid biosynthesis	5532-219699	KEGG	hESC
	Bile acid biosynthesis	5818-83700	KEGG	HEK293
	Bile acid biosynthesis	8633-5530	KEGG	HEK293
	Bile acid biosynthesis	4363-368	KEGG	BT483,RWPE1
	Bile acid biosynthesis	58494-23562	KEGG	HEK293
	Bile acid biosynthesis	23365-5058	KEGG	hESC
	Bile acid biosynthesis	10368-5579	KEGG	hESC
	Bile acid biosynthesis	775-3709	KEGG	IMR90,hESC
	Bile acid biosynthesis	5908-3709	KEGG	hESC
	Bile acid biosynthesis	1576-64816	KEGG	RWPE1
	Bile acid biosynthesis	1559-1557	KEGG	hESC
	Bile acid biosynthesis	5144-108	KEGG	hESC
	Bile acid biosynthesis	131-127	KEGG	BT483,HEK293,hESC,RWPE1
	Bile acid biosynthesis	1559-1562	KEGG	hESC
	Bile acid biosynthesis	64221-23365	KEGG	HEK293
	Bile acid biosynthesis	1284-1282	KEGG	BT483,HEK293,IMR90,hESC,GM06990,RWPE1
	Bile acid biosynthesis	23114-6900	KEGG	BT483
	Bile acid biosynthesis	64816-1576	KEGG	RWPE1
	Bile acid biosynthesis	6900-23114	KEGG	hESC
	Bile acid biosynthesis	2914-3710	KEGG	HEK293,IMR90,GM06990,RWPE1
	Bile acid biosynthesis	2885-3691	KEGG	HEK293,IMR90
	Bile acid biosynthesis	5739-2696	KEGG	RWPE1
	Bile acid biosynthesis	4215-2885	KEGG	hESC
	Bile acid biosynthesis	777-779	KEGG	hESC
	Butanoate metabolism	217-35	KEGG	HEK293
	Butanoate metabolism	817-5530	KEGG	HEK293,RWPE1
	Butanoate metabolism	63917-168391	KEGG	HEK293
	Butanoate metabolism	23533-4628	KEGG	HEK293
	Butanoate metabolism	4301-7430	KEGG	HEK293
	Butanoate metabolism	673-51422	KEGG	HEK293
	Butanoate metabolism	5602-5530	KEGG	HEK293
	Butanoate metabolism	83700-5058	KEGG	HEK293
	Butanoate metabolism	5602-817	KEGG	HEK293
	Butanoate metabolism	1282-1284	KEGG	BT483,HEK293
	Butanoate metabolism	776-2317	KEGG	HEK293
	Butanoate metabolism	5578-10672	KEGG	HEK293,IMR90
	Butanoate metabolism	10941-54490	KEGG	BT483,HEK293
	Butanoate metabolism	115-1387	KEGG	HEK293,IMR90,RWPE1
	Butanoate metabolism	168391-63917	KEGG	HEK293,RWPE1
	Butanoate metabolism	9254-7867	KEGG	BT483,HEK293,hESC,RWPE1
	Butanoate metabolism	3635-8527	KEGG	HEK293,GM06990
	Butanoate metabolism	867-5058	KEGG	HEK293,hESC
	Butanoate metabolism	127-131	KEGG	BT483,HEK293,hESC
	Butanoate metabolism	2770-9863	KEGG	HEK293,IMR90
	Butanoate metabolism	6850-53358	KEGG	HEK293,RWPE1
	Butanoate metabolism	5058-867	KEGG	HEK293,hESC
	Butanoate metabolism	4886-59350	KEGG	HEK293
	Butanoate metabolism	9060-22978	KEGG	HEK293
	Butanoate metabolism	1577-64816	KEGG	BT483,HEK293,IMR90,hESC,GM06990,RWPE1
	Butanoate metabolism	54490-10941	KEGG	BT483,HEK293
	Butanoate metabolism	442117-51809	KEGG	HEK293
	Butanoate metabolism	64816-1577	KEGG	HEK293,IMR90,hESC,GM06990,RWPE1
	Butanoate metabolism	25945-941	KEGG	HEK293
	Butanoate metabolism	7410-1289	KEGG	HEK293
	Butanoate metabolism	5818-83700	KEGG	HEK293
	Butanoate metabolism	8633-5530	KEGG	HEK293
	Butanoate metabolism	58494-23562	KEGG	HEK293
	Butanoate metabolism	131-127	KEGG	BT483,HEK293,hESC,RWPE1
	Butanoate metabolism	64221-23365	KEGG	HEK293
	Butanoate metabolism	1284-1282	KEGG	BT483,HEK293,IMR90,hESC,GM06990,RWPE1
	Butanoate metabolism	2914-3710	KEGG	HEK293,IMR90,GM06990,RWPE1
	Butanoate metabolism	2885-3691	KEGG	HEK293,IMR90
	Caffeine metabolism	6487-8704	KEGG	BT483
	Caffeine metabolism	1282-1284	KEGG	BT483,HEK293
	Caffeine metabolism	10941-54490	KEGG	BT483,HEK293
	Caffeine metabolism	9254-7867	KEGG	BT483,HEK293,hESC,RWPE1
	Caffeine metabolism	2016-09-10	KEGG	BT483
	Caffeine metabolism	127-131	KEGG	BT483,HEK293,hESC
	Caffeine metabolism	1577-64816	KEGG	BT483,HEK293,IMR90,hESC,GM06990,RWPE1
	Caffeine metabolism	54490-10941	KEGG	BT483,HEK293
	Caffeine metabolism	4363-368	KEGG	BT483,RWPE1
	Caffeine metabolism	131-127	KEGG	BT483,HEK293,hESC,RWPE1
	Caffeine metabolism	1284-1282	KEGG	BT483,HEK293,IMR90,hESC,GM06990,RWPE1
	Caffeine metabolism	23114-6900	KEGG	BT483
	Calcium signaling pathway	5747-2260	KEGG	IMR90
	Calcium signaling pathway	7484-7473	KEGG	RWPE1
	Calcium signaling pathway	5829-2534	KEGG	IMR90
	Calcium signaling pathway	217-35	KEGG	HEK293
	Calcium signaling pathway	730-729	KEGG	IMR90,hESC
	Calcium signaling pathway	817-5530	KEGG	HEK293,RWPE1
	Calcium signaling pathway	2776-9630	KEGG	hESC
	Calcium signaling pathway	63917-168391	KEGG	HEK293
	Calcium signaling pathway	1902-9568	KEGG	IMR90
	Calcium signaling pathway	23533-4628	KEGG	HEK293
	Calcium signaling pathway	4301-7430	KEGG	HEK293
	Calcium signaling pathway	2549-817	KEGG	IMR90
	Calcium signaling pathway	54898-60481	KEGG	IMR90
	Calcium signaling pathway	5058-23365	KEGG	hESC
	Calcium signaling pathway	2900-5618	KEGG	IMR90
	Calcium signaling pathway	673-51422	KEGG	HEK293
	Calcium signaling pathway	1557-1562	KEGG	hESC
	Calcium signaling pathway	5602-5530	KEGG	HEK293
	Calcium signaling pathway	4215-57551	KEGG	IMR90
	Calcium signaling pathway	115-5261	KEGG	IMR90
	Calcium signaling pathway	83700-5058	KEGG	HEK293
	Calcium signaling pathway	1956-857	KEGG	IMR90
	Calcium signaling pathway	5294-5577	KEGG	RWPE1
	Calcium signaling pathway	23236-5332	KEGG	IMR90
	Calcium signaling pathway	3912-1021	KEGG	IMR90
	Calcium signaling pathway	2560-2557	KEGG	hESC
	Calcium signaling pathway	3675-2885	KEGG	hESC
	Calcium signaling pathway	4088-8826	KEGG	hESC
	Calcium signaling pathway	5156-3627	KEGG	IMR90
	Calcium signaling pathway	8503-5590	KEGG	IMR90
	Calcium signaling pathway	2768-1956	KEGG	IMR90
	Calcium signaling pathway	6777-6776	KEGG	IMR90,hESC
	Calcium signaling pathway	5602-817	KEGG	HEK293
	Calcium signaling pathway	7416-147	KEGG	IMR90
	Calcium signaling pathway	8503-3633	KEGG	IMR90
	Calcium signaling pathway	1282-1284	KEGG	BT483,HEK293
	Calcium signaling pathway	2560-2555	KEGG	hESC
	Calcium signaling pathway	4233-1021	KEGG	IMR90
	Calcium signaling pathway	1557-1559	KEGG	hESC
	Calcium signaling pathway	776-2317	KEGG	HEK293
	Calcium signaling pathway	5578-10672	KEGG	HEK293,IMR90
	Calcium signaling pathway	10941-54490	KEGG	BT483,HEK293
	Calcium signaling pathway	8826-22801	KEGG	IMR90
	Calcium signaling pathway	5590-8503	KEGG	IMR90
	Calcium signaling pathway	6586-22885	KEGG	hESC
	Calcium signaling pathway	115-1387	KEGG	HEK293,IMR90,RWPE1
	Calcium signaling pathway	168391-63917	KEGG	HEK293,RWPE1
	Calcium signaling pathway	9254-7867	KEGG	BT483,HEK293,hESC,RWPE1
	Calcium signaling pathway	1956-107	KEGG	RWPE1
	Calcium signaling pathway	5159-8817	KEGG	IMR90
	Calcium signaling pathway	896-2534	KEGG	IMR90
	Calcium signaling pathway	3635-8527	KEGG	HEK293,GM06990
	Calcium signaling pathway	8945-5532	KEGG	IMR90,RWPE1
	Calcium signaling pathway	6091-6092	KEGG	RWPE1
	Calcium signaling pathway	2885-8913	KEGG	IMR90
	Calcium signaling pathway	867-5058	KEGG	HEK293,hESC
	Calcium signaling pathway	3655-1290	KEGG	IMR90
	Calcium signaling pathway	127-130	KEGG	hESC
	Calcium signaling pathway	127-131	KEGG	BT483,HEK293,hESC
	Calcium signaling pathway	5530-817	KEGG	RWPE1
	Calcium signaling pathway	1290-2335	KEGG	IMR90
	Calcium signaling pathway	130-127	KEGG	hESC
	Calcium signaling pathway	5646-9568	KEGG	IMR90
	Calcium signaling pathway	6009-51422	KEGG	IMR90,RWPE1
	Calcium signaling pathway	2770-9863	KEGG	HEK293,IMR90
	Calcium signaling pathway	3551-5533	KEGG	IMR90
	Calcium signaling pathway	2475-5590	KEGG	IMR90
	Calcium signaling pathway	3680-2317	KEGG	hESC
	Calcium signaling pathway	6850-53358	KEGG	HEK293,RWPE1
	Calcium signaling pathway	5058-867	KEGG	HEK293,hESC
	Calcium signaling pathway	5156-817	KEGG	IMR90
	Calcium signaling pathway	4886-59350	KEGG	HEK293
	Calcium signaling pathway	1562-1557	KEGG	hESC
	Calcium signaling pathway	9060-22978	KEGG	HEK293
	Calcium signaling pathway	1562-1559	KEGG	hESC
	Calcium signaling pathway	2941-2940	KEGG	hESC
	Calcium signaling pathway	5534-6546	KEGG	IMR90
	Calcium signaling pathway	1577-64816	KEGG	BT483,HEK293,IMR90,hESC,GM06990,RWPE1
	Calcium signaling pathway	2557-2560	KEGG	IMR90
	Calcium signaling pathway	7473-7484	KEGG	RWPE1
	Calcium signaling pathway	1290-1281	KEGG	IMR90
	Calcium signaling pathway	1432-5058	KEGG	IMR90
	Calcium signaling pathway	5530-1956	KEGG	IMR90
	Calcium signaling pathway	54490-10941	KEGG	BT483,HEK293
	Calcium signaling pathway	10666-1000	KEGG	IMR90
	Calcium signaling pathway	2906-56848	KEGG	IMR90
	Calcium signaling pathway	659-3577	KEGG	hESC
	Calcium signaling pathway	442117-51809	KEGG	HEK293
	Calcium signaling pathway	3938-56886	KEGG	IMR90
	Calcium signaling pathway	64816-1577	KEGG	HEK293,IMR90,hESC,GM06990,RWPE1
	Calcium signaling pathway	25945-941	KEGG	HEK293
	Calcium signaling pathway	27289-57522	KEGG	IMR90
	Calcium signaling pathway	9060-11128	KEGG	IMR90
	Calcium signaling pathway	7410-1289	KEGG	HEK293
	Calcium signaling pathway	5532-219699	KEGG	hESC
	Calcium signaling pathway	208-7040	KEGG	IMR90
	Calcium signaling pathway	5332-23236	KEGG	IMR90
	Calcium signaling pathway	5818-83700	KEGG	HEK293
	Calcium signaling pathway	2720-1608	KEGG	IMR90
	Calcium signaling pathway	8633-5530	KEGG	HEK293
	Calcium signaling pathway	4363-368	KEGG	BT483,RWPE1
	Calcium signaling pathway	5581-5163	KEGG	IMR90
	Calcium signaling pathway	58494-23562	KEGG	HEK293
	Calcium signaling pathway	23365-5058	KEGG	hESC
	Calcium signaling pathway	10368-5579	KEGG	hESC
	Calcium signaling pathway	775-3709	KEGG	IMR90,hESC
	Calcium signaling pathway	5908-3709	KEGG	hESC
	Calcium signaling pathway	1576-64816	KEGG	RWPE1
	Calcium signaling pathway	1559-1557	KEGG	hESC
	Calcium signaling pathway	5144-108	KEGG	hESC
	Calcium signaling pathway	5209-5214	KEGG	IMR90
	Calcium signaling pathway	131-127	KEGG	BT483,HEK293,hESC,RWPE1
	Calcium signaling pathway	1956-5530	KEGG	IMR90
	Calcium signaling pathway	1559-1562	KEGG	hESC
	Calcium signaling pathway	1129-816	KEGG	IMR90
	Calcium signaling pathway	64221-23365	KEGG	HEK293
	Calcium signaling pathway	9475-1293	KEGG	IMR90
	Calcium signaling pathway	1284-1282	KEGG	BT483,HEK293,IMR90,hESC,GM06990,RWPE1
	Calcium signaling pathway	5590-2475	KEGG	IMR90
	Calcium signaling pathway	64816-1576	KEGG	RWPE1
	Calcium signaling pathway	5058-1432	KEGG	IMR90
	Calcium signaling pathway	4233-1278	KEGG	IMR90
	Calcium signaling pathway	6900-23114	KEGG	hESC
	Calcium signaling pathway	1290-3655	KEGG	IMR90
	Calcium signaling pathway	2914-3710	KEGG	HEK293,IMR90,GM06990,RWPE1
	Calcium signaling pathway	6788-783	KEGG	IMR90
	Calcium signaling pathway	2885-3691	KEGG	HEK293,IMR90
	Calcium signaling pathway	5739-2696	KEGG	RWPE1
	Calcium signaling pathway	4215-2885	KEGG	hESC
	Calcium signaling pathway	491-3708	KEGG	IMR90
	Calcium signaling pathway	777-779	KEGG	hESC
	Calcium signaling pathway	5335-23236	KEGG	IMR90
	Cell adhesion molecules (CAMs)	5747-2260	KEGG	IMR90
	Cell adhesion molecules (CAMs)	5829-2534	KEGG	IMR90
	Cell adhesion molecules (CAMs)	217-35	KEGG	HEK293
	Cell adhesion molecules (CAMs)	730-729	KEGG	IMR90,hESC
	Cell adhesion molecules (CAMs)	817-5530	KEGG	HEK293,RWPE1
	Cell adhesion molecules (CAMs)	2776-9630	KEGG	hESC
	Cell adhesion molecules (CAMs)	63917-168391	KEGG	HEK293
	Cell adhesion molecules (CAMs)	1902-9568	KEGG	IMR90
	Cell adhesion molecules (CAMs)	23533-4628	KEGG	HEK293
	Cell adhesion molecules (CAMs)	4301-7430	KEGG	HEK293
	Cell adhesion molecules (CAMs)	2549-817	KEGG	IMR90
	Cell adhesion molecules (CAMs)	54898-60481	KEGG	IMR90
	Cell adhesion molecules (CAMs)	5058-23365	KEGG	hESC
	Cell adhesion molecules (CAMs)	2900-5618	KEGG	IMR90
	Cell adhesion molecules (CAMs)	673-51422	KEGG	HEK293
	Cell adhesion molecules (CAMs)	1557-1562	KEGG	hESC
	Cell adhesion molecules (CAMs)	5602-5530	KEGG	HEK293
	Cell adhesion molecules (CAMs)	4215-57551	KEGG	IMR90
	Cell adhesion molecules (CAMs)	6487-8704	KEGG	BT483
	Cell adhesion molecules (CAMs)	115-5261	KEGG	IMR90
	Cell adhesion molecules (CAMs)	83700-5058	KEGG	HEK293
	Cell adhesion molecules (CAMs)	1956-857	KEGG	IMR90
	Cell adhesion molecules (CAMs)	1384-445	KEGG	GM06990
	Cell adhesion molecules (CAMs)	23236-5332	KEGG	IMR90
	Cell adhesion molecules (CAMs)	3912-1021	KEGG	IMR90
	Cell adhesion molecules (CAMs)	2560-2557	KEGG	hESC
	Cell adhesion molecules (CAMs)	3675-2885	KEGG	hESC
	Cell adhesion molecules (CAMs)	4088-8826	KEGG	hESC
	Cell adhesion molecules (CAMs)	5156-3627	KEGG	IMR90
	Cell adhesion molecules (CAMs)	8503-5590	KEGG	IMR90
	Cell adhesion molecules (CAMs)	2768-1956	KEGG	IMR90
	Cell adhesion molecules (CAMs)	6777-6776	KEGG	IMR90,hESC
	Cell adhesion molecules (CAMs)	5602-817	KEGG	HEK293
	Cell adhesion molecules (CAMs)	7416-147	KEGG	IMR90
	Cell adhesion molecules (CAMs)	8503-3633	KEGG	IMR90
	Cell adhesion molecules (CAMs)	1282-1284	KEGG	BT483,HEK293
	Cell adhesion molecules (CAMs)	2560-2555	KEGG	hESC
	Cell adhesion molecules (CAMs)	2064-6776	KEGG	GM06990
	Cell adhesion molecules (CAMs)	4233-1021	KEGG	IMR90
	Cell adhesion molecules (CAMs)	1557-1559	KEGG	hESC
	Cell adhesion molecules (CAMs)	776-2317	KEGG	HEK293
	Cell adhesion molecules (CAMs)	5578-10672	KEGG	HEK293,IMR90
	Cell adhesion molecules (CAMs)	10941-54490	KEGG	BT483,HEK293
	Cell adhesion molecules (CAMs)	8826-22801	KEGG	IMR90
	Cell adhesion molecules (CAMs)	5590-8503	KEGG	IMR90
	Cell adhesion molecules (CAMs)	6586-22885	KEGG	hESC
	Cell adhesion molecules (CAMs)	115-1387	KEGG	HEK293,IMR90,RWPE1
	Cell adhesion molecules (CAMs)	168391-63917	KEGG	HEK293,RWPE1
	Cell adhesion molecules (CAMs)	9254-7867	KEGG	BT483,HEK293,hESC,RWPE1
	Cell adhesion molecules (CAMs)	5159-8817	KEGG	IMR90
	Cell adhesion molecules (CAMs)	896-2534	KEGG	IMR90
	Cell adhesion molecules (CAMs)	3635-8527	KEGG	HEK293,GM06990
	Cell adhesion molecules (CAMs)	8945-5532	KEGG	IMR90,RWPE1
	Cell adhesion molecules (CAMs)	2016-09-10	KEGG	BT483
	Cell adhesion molecules (CAMs)	2885-8913	KEGG	IMR90
	Cell adhesion molecules (CAMs)	867-5058	KEGG	HEK293,hESC
	Cell adhesion molecules (CAMs)	3655-1290	KEGG	IMR90
	Cell adhesion molecules (CAMs)	127-130	KEGG	hESC
	Cell adhesion molecules (CAMs)	127-131	KEGG	BT483,HEK293,hESC
	Cell adhesion molecules (CAMs)	1290-2335	KEGG	IMR90
	Cell adhesion molecules (CAMs)	130-127	KEGG	hESC
	Cell adhesion molecules (CAMs)	5646-9568	KEGG	IMR90
	Cell adhesion molecules (CAMs)	6009-51422	KEGG	IMR90,RWPE1
	Cell adhesion molecules (CAMs)	2770-9863	KEGG	HEK293,IMR90
	Cell adhesion molecules (CAMs)	3551-5533	KEGG	IMR90
	Cell adhesion molecules (CAMs)	2475-5590	KEGG	IMR90
	Cell adhesion molecules (CAMs)	3680-2317	KEGG	hESC
	Cell adhesion molecules (CAMs)	6850-53358	KEGG	HEK293,RWPE1
	Cell adhesion molecules (CAMs)	5058-867	KEGG	HEK293,hESC
	Cell adhesion molecules (CAMs)	5156-817	KEGG	IMR90
	Cell adhesion molecules (CAMs)	4886-59350	KEGG	HEK293
	Cell adhesion molecules (CAMs)	1562-1557	KEGG	hESC
	Cell adhesion molecules (CAMs)	9060-22978	KEGG	HEK293
	Cell adhesion molecules (CAMs)	1562-1559	KEGG	hESC
	Cell adhesion molecules (CAMs)	2941-2940	KEGG	hESC
	Cell adhesion molecules (CAMs)	5534-6546	KEGG	IMR90
	Cell adhesion molecules (CAMs)	1577-64816	KEGG	BT483,HEK293,IMR90,hESC,GM06990,RWPE1
	Cell adhesion molecules (CAMs)	2557-2560	KEGG	IMR90
	Cell adhesion molecules (CAMs)	1290-1281	KEGG	IMR90
	Cell adhesion molecules (CAMs)	1432-5058	KEGG	IMR90
	Cell adhesion molecules (CAMs)	5530-1956	KEGG	IMR90
	Cell adhesion molecules (CAMs)	54490-10941	KEGG	BT483,HEK293
	Cell adhesion molecules (CAMs)	10666-1000	KEGG	IMR90
	Cell adhesion molecules (CAMs)	80380-29126	KEGG	GM06990
	Cell adhesion molecules (CAMs)	2906-56848	KEGG	IMR90
	Cell adhesion molecules (CAMs)	659-3577	KEGG	hESC
	Cell adhesion molecules (CAMs)	6368-6351	KEGG	GM06990
	Cell adhesion molecules (CAMs)	442117-51809	KEGG	HEK293
	Cell adhesion molecules (CAMs)	3938-56886	KEGG	IMR90
	Cell adhesion molecules (CAMs)	64816-1577	KEGG	HEK293,IMR90,hESC,GM06990,RWPE1
	Cell adhesion molecules (CAMs)	25945-941	KEGG	HEK293
	Cell adhesion molecules (CAMs)	27289-57522	KEGG	IMR90
	Cell adhesion molecules (CAMs)	9060-11128	KEGG	IMR90
	Cell adhesion molecules (CAMs)	7410-1289	KEGG	HEK293
	Cell adhesion molecules (CAMs)	23308-3689	KEGG	GM06990
	Cell adhesion molecules (CAMs)	5532-219699	KEGG	hESC
	Cell adhesion molecules (CAMs)	208-7040	KEGG	IMR90
	Cell adhesion molecules (CAMs)	5332-23236	KEGG	IMR90
	Cell adhesion molecules (CAMs)	5818-83700	KEGG	HEK293
	Cell adhesion molecules (CAMs)	2720-1608	KEGG	IMR90
	Cell adhesion molecules (CAMs)	8633-5530	KEGG	HEK293
	Cell adhesion molecules (CAMs)	4363-368	KEGG	BT483,RWPE1
	Cell adhesion molecules (CAMs)	5581-5163	KEGG	IMR90
	Cell adhesion molecules (CAMs)	58494-23562	KEGG	HEK293
	Cell adhesion molecules (CAMs)	23365-5058	KEGG	hESC
	Cell adhesion molecules (CAMs)	10368-5579	KEGG	hESC
	Cell adhesion molecules (CAMs)	775-3709	KEGG	IMR90,hESC
	Cell adhesion molecules (CAMs)	5908-3709	KEGG	hESC
	Cell adhesion molecules (CAMs)	1559-1557	KEGG	hESC
	Cell adhesion molecules (CAMs)	5144-108	KEGG	hESC
	Cell adhesion molecules (CAMs)	5209-5214	KEGG	IMR90
	Cell adhesion molecules (CAMs)	131-127	KEGG	BT483,HEK293,hESC,RWPE1
	Cell adhesion molecules (CAMs)	1956-5530	KEGG	IMR90
	Cell adhesion molecules (CAMs)	1559-1562	KEGG	hESC
	Cell adhesion molecules (CAMs)	1129-816	KEGG	IMR90
	Cell adhesion molecules (CAMs)	64221-23365	KEGG	HEK293
	Cell adhesion molecules (CAMs)	9475-1293	KEGG	IMR90
	Cell adhesion molecules (CAMs)	1284-1282	KEGG	BT483,HEK293,IMR90,hESC,GM06990,RWPE1
	Cell adhesion molecules (CAMs)	23114-6900	KEGG	BT483
	Cell adhesion molecules (CAMs)	5590-2475	KEGG	IMR90
	Cell adhesion molecules (CAMs)	5058-1432	KEGG	IMR90
	Cell adhesion molecules (CAMs)	4233-1278	KEGG	IMR90
	Cell adhesion molecules (CAMs)	6900-23114	KEGG	hESC
	Cell adhesion molecules (CAMs)	1290-3655	KEGG	IMR90
	Cell adhesion molecules (CAMs)	2914-3710	KEGG	HEK293,IMR90,GM06990,RWPE1
	Cell adhesion molecules (CAMs)	6788-783	KEGG	IMR90
	Cell adhesion molecules (CAMs)	2885-3691	KEGG	HEK293,IMR90
	Cell adhesion molecules (CAMs)	4215-2885	KEGG	hESC
	Cell adhesion molecules (CAMs)	491-3708	KEGG	IMR90
	Cell adhesion molecules (CAMs)	777-779	KEGG	hESC
	Cell adhesion molecules (CAMs)	5335-23236	KEGG	IMR90
	Cell Communication	5747-2260	KEGG	IMR90
	Cell Communication	7484-7473	KEGG	RWPE1
	Cell Communication	5829-2534	KEGG	IMR90
	Cell Communication	217-35	KEGG	HEK293
	Cell Communication	730-729	KEGG	IMR90,hESC
	Cell Communication	817-5530	KEGG	HEK293,RWPE1
	Cell Communication	2776-9630	KEGG	hESC
	Cell Communication	63917-168391	KEGG	HEK293
	Cell Communication	1902-9568	KEGG	IMR90
	Cell Communication	23533-4628	KEGG	HEK293
	Cell Communication	4301-7430	KEGG	HEK293
	Cell Communication	2549-817	KEGG	IMR90
	Cell Communication	54898-60481	KEGG	IMR90
	Cell Communication	5058-23365	KEGG	hESC
	Cell Communication	2900-5618	KEGG	IMR90
	Cell Communication	673-51422	KEGG	HEK293
	Cell Communication	1557-1562	KEGG	hESC
	Cell Communication	5602-5530	KEGG	HEK293
	Cell Communication	4215-57551	KEGG	IMR90
	Cell Communication	6487-8704	KEGG	BT483
	Cell Communication	115-5261	KEGG	IMR90
	Cell Communication	83700-5058	KEGG	HEK293
	Cell Communication	1956-857	KEGG	IMR90
	Cell Communication	5294-5577	KEGG	RWPE1
	Cell Communication	1384-445	KEGG	GM06990
	Cell Communication	23236-5332	KEGG	IMR90
	Cell Communication	3912-1021	KEGG	IMR90
	Cell Communication	2560-2557	KEGG	hESC
	Cell Communication	3675-2885	KEGG	hESC
	Cell Communication	4088-8826	KEGG	hESC
	Cell Communication	5156-3627	KEGG	IMR90
	Cell Communication	8503-5590	KEGG	IMR90
	Cell Communication	2768-1956	KEGG	IMR90
	Cell Communication	6777-6776	KEGG	IMR90,hESC
	Cell Communication	5602-817	KEGG	HEK293
	Cell Communication	7416-147	KEGG	IMR90
	Cell Communication	8503-3633	KEGG	IMR90
	Cell Communication	1282-1284	KEGG	BT483,HEK293
	Cell Communication	2560-2555	KEGG	hESC
	Cell Communication	2064-6776	KEGG	GM06990
	Cell Communication	4233-1021	KEGG	IMR90
	Cell Communication	1557-1559	KEGG	hESC
	Cell Communication	776-2317	KEGG	HEK293
	Cell Communication	5578-10672	KEGG	HEK293,IMR90
	Cell Communication	10941-54490	KEGG	BT483,HEK293
	Cell Communication	8826-22801	KEGG	IMR90
	Cell Communication	5590-8503	KEGG	IMR90
	Cell Communication	6586-22885	KEGG	hESC
	Cell Communication	115-1387	KEGG	HEK293,IMR90,RWPE1
	Cell Communication	168391-63917	KEGG	HEK293,RWPE1
	Cell Communication	9254-7867	KEGG	BT483,HEK293,hESC,RWPE1
	Cell Communication	1956-107	KEGG	RWPE1
	Cell Communication	5159-8817	KEGG	IMR90
	Cell Communication	896-2534	KEGG	IMR90
	Cell Communication	3635-8527	KEGG	HEK293,GM06990
	Cell Communication	8945-5532	KEGG	IMR90,RWPE1
	Cell Communication	2016-09-10	KEGG	BT483
	Cell Communication	6091-6092	KEGG	RWPE1
	Cell Communication	2885-8913	KEGG	IMR90
	Cell Communication	867-5058	KEGG	HEK293,hESC
	Cell Communication	3655-1290	KEGG	IMR90
	Cell Communication	127-130	KEGG	hESC
	Cell Communication	127-131	KEGG	BT483,HEK293,hESC
	Cell Communication	5530-817	KEGG	RWPE1
	Cell Communication	1290-2335	KEGG	IMR90
	Cell Communication	130-127	KEGG	hESC
	Cell Communication	5646-9568	KEGG	IMR90
	Cell Communication	6009-51422	KEGG	IMR90,RWPE1
	Cell Communication	2770-9863	KEGG	HEK293,IMR90
	Cell Communication	3551-5533	KEGG	IMR90
	Cell Communication	2475-5590	KEGG	IMR90
	Cell Communication	3680-2317	KEGG	hESC
	Cell Communication	6850-53358	KEGG	HEK293,RWPE1
	Cell Communication	5058-867	KEGG	HEK293,hESC
	Cell Communication	5156-817	KEGG	IMR90
	Cell Communication	4886-59350	KEGG	HEK293
	Cell Communication	1562-1557	KEGG	hESC
	Cell Communication	9060-22978	KEGG	HEK293
	Cell Communication	1562-1559	KEGG	hESC
	Cell Communication	2941-2940	KEGG	hESC
	Cell Communication	5534-6546	KEGG	IMR90
	Cell Communication	1577-64816	KEGG	BT483,HEK293,IMR90,hESC,GM06990,RWPE1
	Cell Communication	2557-2560	KEGG	IMR90
	Cell Communication	7473-7484	KEGG	RWPE1
	Cell Communication	1290-1281	KEGG	IMR90
	Cell Communication	1432-5058	KEGG	IMR90
	Cell Communication	5530-1956	KEGG	IMR90
	Cell Communication	54490-10941	KEGG	BT483,HEK293
	Cell Communication	10666-1000	KEGG	IMR90
	Cell Communication	80380-29126	KEGG	GM06990
	Cell Communication	2906-56848	KEGG	IMR90
	Cell Communication	659-3577	KEGG	hESC
	Cell Communication	6368-6351	KEGG	GM06990
	Cell Communication	442117-51809	KEGG	HEK293
	Cell Communication	3938-56886	KEGG	IMR90
	Cell Communication	64816-1577	KEGG	HEK293,IMR90,hESC,GM06990,RWPE1
	Cell Communication	25945-941	KEGG	HEK293
	Cell Communication	27289-57522	KEGG	IMR90
	Cell Communication	9060-11128	KEGG	IMR90
	Cell Communication	7410-1289	KEGG	HEK293
	Cell Communication	23308-3689	KEGG	GM06990
	Cell Communication	5532-219699	KEGG	hESC
	Cell Communication	208-7040	KEGG	IMR90
	Cell Communication	5332-23236	KEGG	IMR90
	Cell Communication	5818-83700	KEGG	HEK293
	Cell Communication	2720-1608	KEGG	IMR90
	Cell Communication	8633-5530	KEGG	HEK293
	Cell Communication	4363-368	KEGG	BT483,RWPE1
	Cell Communication	5581-5163	KEGG	IMR90
	Cell Communication	58494-23562	KEGG	HEK293
	Cell Communication	23365-5058	KEGG	hESC
	Cell Communication	10368-5579	KEGG	hESC
	Cell Communication	775-3709	KEGG	IMR90,hESC
	Cell Communication	5908-3709	KEGG	hESC
	Cell Communication	1576-64816	KEGG	RWPE1
	Cell Communication	1559-1557	KEGG	hESC
	Cell Communication	5144-108	KEGG	hESC
	Cell Communication	5209-5214	KEGG	IMR90
	Cell Communication	131-127	KEGG	BT483,HEK293,hESC,RWPE1
	Cell Communication	1956-5530	KEGG	IMR90
	Cell Communication	1559-1562	KEGG	hESC
	Cell Communication	1129-816	KEGG	IMR90
	Cell Communication	64221-23365	KEGG	HEK293
	Cell Communication	9475-1293	KEGG	IMR90
	Cell Communication	1284-1282	KEGG	BT483,HEK293,IMR90,hESC,GM06990,RWPE1
	Cell Communication	23114-6900	KEGG	BT483
	Cell Communication	5590-2475	KEGG	IMR90
	Cell Communication	64816-1576	KEGG	RWPE1
	Cell Communication	5058-1432	KEGG	IMR90
	Cell Communication	4233-1278	KEGG	IMR90
	Cell Communication	6900-23114	KEGG	hESC
	Cell Communication	1290-3655	KEGG	IMR90
	Cell Communication	2914-3710	KEGG	HEK293,IMR90,GM06990,RWPE1
	Cell Communication	6788-783	KEGG	IMR90
	Cell Communication	2885-3691	KEGG	HEK293,IMR90
	Cell Communication	5739-2696	KEGG	RWPE1
	Cell Communication	4215-2885	KEGG	hESC
	Cell Communication	491-3708	KEGG	IMR90
	Cell Communication	777-779	KEGG	hESC
	Cell Communication	5335-23236	KEGG	IMR90
	Chronic myeloid leukemia	5747-2260	KEGG	IMR90
	Chronic myeloid leukemia	5829-2534	KEGG	IMR90
	Chronic myeloid leukemia	730-729	KEGG	IMR90,hESC
	Chronic myeloid leukemia	2776-9630	KEGG	hESC
	Chronic myeloid leukemia	1902-9568	KEGG	IMR90
	Chronic myeloid leukemia	2549-817	KEGG	IMR90
	Chronic myeloid leukemia	54898-60481	KEGG	IMR90
	Chronic myeloid leukemia	5058-23365	KEGG	hESC
	Chronic myeloid leukemia	2900-5618	KEGG	IMR90
	Chronic myeloid leukemia	1557-1562	KEGG	hESC
	Chronic myeloid leukemia	4215-57551	KEGG	IMR90
	Chronic myeloid leukemia	115-5261	KEGG	IMR90
	Chronic myeloid leukemia	1956-857	KEGG	IMR90
	Chronic myeloid leukemia	23236-5332	KEGG	IMR90
	Chronic myeloid leukemia	3912-1021	KEGG	IMR90
	Chronic myeloid leukemia	2560-2557	KEGG	hESC
	Chronic myeloid leukemia	3675-2885	KEGG	hESC
	Chronic myeloid leukemia	4088-8826	KEGG	hESC
	Chronic myeloid leukemia	5156-3627	KEGG	IMR90
	Chronic myeloid leukemia	8503-5590	KEGG	IMR90
	Chronic myeloid leukemia	2768-1956	KEGG	IMR90
	Chronic myeloid leukemia	6777-6776	KEGG	IMR90,hESC
	Chronic myeloid leukemia	7416-147	KEGG	IMR90
	Chronic myeloid leukemia	8503-3633	KEGG	IMR90
	Chronic myeloid leukemia	2560-2555	KEGG	hESC
	Chronic myeloid leukemia	4233-1021	KEGG	IMR90
	Chronic myeloid leukemia	1557-1559	KEGG	hESC
	Chronic myeloid leukemia	5578-10672	KEGG	HEK293,IMR90
	Chronic myeloid leukemia	8826-22801	KEGG	IMR90
	Chronic myeloid leukemia	5590-8503	KEGG	IMR90
	Chronic myeloid leukemia	6586-22885	KEGG	hESC
	Chronic myeloid leukemia	115-1387	KEGG	HEK293,IMR90,RWPE1
	Chronic myeloid leukemia	9254-7867	KEGG	BT483,HEK293,hESC,RWPE1
	Chronic myeloid leukemia	5159-8817	KEGG	IMR90
	Chronic myeloid leukemia	896-2534	KEGG	IMR90
	Chronic myeloid leukemia	8945-5532	KEGG	IMR90,RWPE1
	Chronic myeloid leukemia	2885-8913	KEGG	IMR90
	Chronic myeloid leukemia	867-5058	KEGG	HEK293,hESC
	Chronic myeloid leukemia	3655-1290	KEGG	IMR90
	Chronic myeloid leukemia	127-130	KEGG	hESC
	Chronic myeloid leukemia	127-131	KEGG	BT483,HEK293,hESC
	Chronic myeloid leukemia	1290-2335	KEGG	IMR90
	Chronic myeloid leukemia	130-127	KEGG	hESC
	Chronic myeloid leukemia	5646-9568	KEGG	IMR90
	Chronic myeloid leukemia	6009-51422	KEGG	IMR90,RWPE1
	Chronic myeloid leukemia	2770-9863	KEGG	HEK293,IMR90
	Chronic myeloid leukemia	3551-5533	KEGG	IMR90
	Chronic myeloid leukemia	2475-5590	KEGG	IMR90
	Chronic myeloid leukemia	3680-2317	KEGG	hESC
	Chronic myeloid leukemia	5058-867	KEGG	HEK293,hESC
	Chronic myeloid leukemia	5156-817	KEGG	IMR90
	Chronic myeloid leukemia	1562-1557	KEGG	hESC
	Chronic myeloid leukemia	1562-1559	KEGG	hESC
	Chronic myeloid leukemia	2941-2940	KEGG	hESC
	Chronic myeloid leukemia	5534-6546	KEGG	IMR90
	Chronic myeloid leukemia	1577-64816	KEGG	BT483,HEK293,IMR90,hESC,GM06990,RWPE1
	Chronic myeloid leukemia	2557-2560	KEGG	IMR90
	Chronic myeloid leukemia	1290-1281	KEGG	IMR90
	Chronic myeloid leukemia	1432-5058	KEGG	IMR90
	Chronic myeloid leukemia	5530-1956	KEGG	IMR90
	Chronic myeloid leukemia	10666-1000	KEGG	IMR90
	Chronic myeloid leukemia	2906-56848	KEGG	IMR90
	Chronic myeloid leukemia	659-3577	KEGG	hESC
	Chronic myeloid leukemia	3938-56886	KEGG	IMR90
	Chronic myeloid leukemia	64816-1577	KEGG	HEK293,IMR90,hESC,GM06990,RWPE1
	Chronic myeloid leukemia	27289-57522	KEGG	IMR90
	Chronic myeloid leukemia	9060-11128	KEGG	IMR90
	Chronic myeloid leukemia	5532-219699	KEGG	hESC
	Chronic myeloid leukemia	208-7040	KEGG	IMR90
	Chronic myeloid leukemia	5332-23236	KEGG	IMR90
	Chronic myeloid leukemia	2720-1608	KEGG	IMR90
	Chronic myeloid leukemia	5581-5163	KEGG	IMR90
	Chronic myeloid leukemia	23365-5058	KEGG	hESC
	Chronic myeloid leukemia	10368-5579	KEGG	hESC
	Chronic myeloid leukemia	775-3709	KEGG	IMR90,hESC
	Chronic myeloid leukemia	5908-3709	KEGG	hESC
	Chronic myeloid leukemia	1559-1557	KEGG	hESC
	Chronic myeloid leukemia	5144-108	KEGG	hESC
	Chronic myeloid leukemia	5209-5214	KEGG	IMR90
	Chronic myeloid leukemia	131-127	KEGG	BT483,HEK293,hESC,RWPE1
	Chronic myeloid leukemia	1956-5530	KEGG	IMR90
	Chronic myeloid leukemia	1559-1562	KEGG	hESC
	Chronic myeloid leukemia	1129-816	KEGG	IMR90
	Chronic myeloid leukemia	9475-1293	KEGG	IMR90
	Chronic myeloid leukemia	1284-1282	KEGG	BT483,HEK293,IMR90,hESC,GM06990,RWPE1
	Chronic myeloid leukemia	5590-2475	KEGG	IMR90
	Chronic myeloid leukemia	5058-1432	KEGG	IMR90
	Chronic myeloid leukemia	4233-1278	KEGG	IMR90
	Chronic myeloid leukemia	6900-23114	KEGG	hESC
	Chronic myeloid leukemia	1290-3655	KEGG	IMR90
	Chronic myeloid leukemia	2914-3710	KEGG	HEK293,IMR90,GM06990,RWPE1
	Chronic myeloid leukemia	6788-783	KEGG	IMR90
	Chronic myeloid leukemia	2885-3691	KEGG	HEK293,IMR90
	Chronic myeloid leukemia	4215-2885	KEGG	hESC
	Chronic myeloid leukemia	491-3708	KEGG	IMR90
	Chronic myeloid leukemia	777-779	KEGG	hESC
	Chronic myeloid leukemia	5335-23236	KEGG	IMR90
	Colorectal cancer	5747-2260	KEGG	IMR90
	Colorectal cancer	5829-2534	KEGG	IMR90
	Colorectal cancer	730-729	KEGG	IMR90,hESC
	Colorectal cancer	1902-9568	KEGG	IMR90
	Colorectal cancer	2549-817	KEGG	IMR90
	Colorectal cancer	54898-60481	KEGG	IMR90
	Colorectal cancer	2900-5618	KEGG	IMR90
	Colorectal cancer	4215-57551	KEGG	IMR90
	Colorectal cancer	115-5261	KEGG	IMR90
	Colorectal cancer	1956-857	KEGG	IMR90
	Colorectal cancer	23236-5332	KEGG	IMR90
	Colorectal cancer	3912-1021	KEGG	IMR90
	Colorectal cancer	5156-3627	KEGG	IMR90
	Colorectal cancer	8503-5590	KEGG	IMR90
	Colorectal cancer	2768-1956	KEGG	IMR90
	Colorectal cancer	6777-6776	KEGG	IMR90,hESC
	Colorectal cancer	7416-147	KEGG	IMR90
	Colorectal cancer	8503-3633	KEGG	IMR90
	Colorectal cancer	4233-1021	KEGG	IMR90
	Colorectal cancer	5578-10672	KEGG	HEK293,IMR90
	Colorectal cancer	8826-22801	KEGG	IMR90
	Colorectal cancer	5590-8503	KEGG	IMR90
	Colorectal cancer	115-1387	KEGG	HEK293,IMR90,RWPE1
	Colorectal cancer	5159-8817	KEGG	IMR90
	Colorectal cancer	896-2534	KEGG	IMR90
	Colorectal cancer	8945-5532	KEGG	IMR90,RWPE1
	Colorectal cancer	2885-8913	KEGG	IMR90
	Colorectal cancer	3655-1290	KEGG	IMR90
	Colorectal cancer	1290-2335	KEGG	IMR90
	Colorectal cancer	5646-9568	KEGG	IMR90
	Colorectal cancer	6009-51422	KEGG	IMR90,RWPE1
	Colorectal cancer	2770-9863	KEGG	HEK293,IMR90
	Colorectal cancer	3551-5533	KEGG	IMR90
	Colorectal cancer	2475-5590	KEGG	IMR90
	Colorectal cancer	5156-817	KEGG	IMR90
	Colorectal cancer	5534-6546	KEGG	IMR90
	Colorectal cancer	1577-64816	KEGG	BT483,HEK293,IMR90,hESC,GM06990,RWPE1
	Colorectal cancer	2557-2560	KEGG	IMR90
	Colorectal cancer	1290-1281	KEGG	IMR90
	Colorectal cancer	1432-5058	KEGG	IMR90
	Colorectal cancer	5530-1956	KEGG	IMR90
	Colorectal cancer	10666-1000	KEGG	IMR90
	Colorectal cancer	2906-56848	KEGG	IMR90
	Colorectal cancer	3938-56886	KEGG	IMR90
	Colorectal cancer	64816-1577	KEGG	HEK293,IMR90,hESC,GM06990,RWPE1
	Colorectal cancer	27289-57522	KEGG	IMR90
	Colorectal cancer	9060-11128	KEGG	IMR90
	Colorectal cancer	208-7040	KEGG	IMR90
	Colorectal cancer	5332-23236	KEGG	IMR90
	Colorectal cancer	2720-1608	KEGG	IMR90
	Colorectal cancer	5581-5163	KEGG	IMR90
	Colorectal cancer	775-3709	KEGG	IMR90,hESC
	Colorectal cancer	5209-5214	KEGG	IMR90
	Colorectal cancer	1956-5530	KEGG	IMR90
	Colorectal cancer	1129-816	KEGG	IMR90
	Colorectal cancer	9475-1293	KEGG	IMR90
	Colorectal cancer	1284-1282	KEGG	BT483,HEK293,IMR90,hESC,GM06990,RWPE1
	Colorectal cancer	5590-2475	KEGG	IMR90
	Colorectal cancer	5058-1432	KEGG	IMR90
	Colorectal cancer	4233-1278	KEGG	IMR90
	Colorectal cancer	1290-3655	KEGG	IMR90
	Colorectal cancer	2914-3710	KEGG	HEK293,IMR90,GM06990,RWPE1
	Colorectal cancer	6788-783	KEGG	IMR90
	Colorectal cancer	2885-3691	KEGG	HEK293,IMR90
	Colorectal cancer	491-3708	KEGG	IMR90
	Colorectal cancer	5335-23236	KEGG	IMR90
	Complement and coagulation cascades	5747-2260	KEGG	IMR90
	Complement and coagulation cascades	5829-2534	KEGG	IMR90
	Complement and coagulation cascades	730-729	KEGG	IMR90,hESC
	Complement and coagulation cascades	2776-9630	KEGG	hESC
	Complement and coagulation cascades	1902-9568	KEGG	IMR90
	Complement and coagulation cascades	2549-817	KEGG	IMR90
	Complement and coagulation cascades	54898-60481	KEGG	IMR90
	Complement and coagulation cascades	5058-23365	KEGG	hESC
	Complement and coagulation cascades	2900-5618	KEGG	IMR90
	Complement and coagulation cascades	1557-1562	KEGG	hESC
	Complement and coagulation cascades	4215-57551	KEGG	IMR90
	Complement and coagulation cascades	115-5261	KEGG	IMR90
	Complement and coagulation cascades	1956-857	KEGG	IMR90
	Complement and coagulation cascades	23236-5332	KEGG	IMR90
	Complement and coagulation cascades	3912-1021	KEGG	IMR90
	Complement and coagulation cascades	2560-2557	KEGG	hESC
	Complement and coagulation cascades	3675-2885	KEGG	hESC
	Complement and coagulation cascades	4088-8826	KEGG	hESC
	Complement and coagulation cascades	5156-3627	KEGG	IMR90
	Complement and coagulation cascades	8503-5590	KEGG	IMR90
	Complement and coagulation cascades	2768-1956	KEGG	IMR90
	Complement and coagulation cascades	6777-6776	KEGG	IMR90,hESC
	Complement and coagulation cascades	7416-147	KEGG	IMR90
	Complement and coagulation cascades	8503-3633	KEGG	IMR90
	Complement and coagulation cascades	2560-2555	KEGG	hESC
	Complement and coagulation cascades	4233-1021	KEGG	IMR90
	Complement and coagulation cascades	1557-1559	KEGG	hESC
	Complement and coagulation cascades	5578-10672	KEGG	HEK293,IMR90
	Complement and coagulation cascades	8826-22801	KEGG	IMR90
	Complement and coagulation cascades	5590-8503	KEGG	IMR90
	Complement and coagulation cascades	6586-22885	KEGG	hESC
	Complement and coagulation cascades	115-1387	KEGG	HEK293,IMR90,RWPE1
	Complement and coagulation cascades	9254-7867	KEGG	BT483,HEK293,hESC,RWPE1
	Complement and coagulation cascades	5159-8817	KEGG	IMR90
	Complement and coagulation cascades	896-2534	KEGG	IMR90
	Complement and coagulation cascades	8945-5532	KEGG	IMR90,RWPE1
	Complement and coagulation cascades	2885-8913	KEGG	IMR90
	Complement and coagulation cascades	867-5058	KEGG	HEK293,hESC
	Complement and coagulation cascades	3655-1290	KEGG	IMR90
	Complement and coagulation cascades	127-130	KEGG	hESC
	Complement and coagulation cascades	127-131	KEGG	BT483,HEK293,hESC
	Complement and coagulation cascades	1290-2335	KEGG	IMR90
	Complement and coagulation cascades	130-127	KEGG	hESC
	Complement and coagulation cascades	5646-9568	KEGG	IMR90
	Complement and coagulation cascades	6009-51422	KEGG	IMR90,RWPE1
	Complement and coagulation cascades	2770-9863	KEGG	HEK293,IMR90
	Complement and coagulation cascades	3551-5533	KEGG	IMR90
	Complement and coagulation cascades	2475-5590	KEGG	IMR90
	Complement and coagulation cascades	3680-2317	KEGG	hESC
	Complement and coagulation cascades	5058-867	KEGG	HEK293,hESC
	Complement and coagulation cascades	5156-817	KEGG	IMR90
	Complement and coagulation cascades	1562-1557	KEGG	hESC
	Complement and coagulation cascades	1562-1559	KEGG	hESC
	Complement and coagulation cascades	2941-2940	KEGG	hESC
	Complement and coagulation cascades	5534-6546	KEGG	IMR90
	Complement and coagulation cascades	1577-64816	KEGG	BT483,HEK293,IMR90,hESC,GM06990,RWPE1
	Complement and coagulation cascades	2557-2560	KEGG	IMR90
	Complement and coagulation cascades	1290-1281	KEGG	IMR90
	Complement and coagulation cascades	1432-5058	KEGG	IMR90
	Complement and coagulation cascades	5530-1956	KEGG	IMR90
	Complement and coagulation cascades	10666-1000	KEGG	IMR90
	Complement and coagulation cascades	2906-56848	KEGG	IMR90
	Complement and coagulation cascades	659-3577	KEGG	hESC
	Complement and coagulation cascades	3938-56886	KEGG	IMR90
	Complement and coagulation cascades	64816-1577	KEGG	HEK293,IMR90,hESC,GM06990,RWPE1
	Complement and coagulation cascades	27289-57522	KEGG	IMR90
	Complement and coagulation cascades	9060-11128	KEGG	IMR90
	Complement and coagulation cascades	5532-219699	KEGG	hESC
	Complement and coagulation cascades	208-7040	KEGG	IMR90
	Complement and coagulation cascades	5332-23236	KEGG	IMR90
	Complement and coagulation cascades	2720-1608	KEGG	IMR90
	Complement and coagulation cascades	5581-5163	KEGG	IMR90
	Complement and coagulation cascades	23365-5058	KEGG	hESC
	Complement and coagulation cascades	10368-5579	KEGG	hESC
	Complement and coagulation cascades	775-3709	KEGG	IMR90,hESC
	Complement and coagulation cascades	5908-3709	KEGG	hESC
	Complement and coagulation cascades	1559-1557	KEGG	hESC
	Complement and coagulation cascades	5144-108	KEGG	hESC
	Complement and coagulation cascades	5209-5214	KEGG	IMR90
	Complement and coagulation cascades	131-127	KEGG	BT483,HEK293,hESC,RWPE1
	Complement and coagulation cascades	1956-5530	KEGG	IMR90
	Complement and coagulation cascades	1559-1562	KEGG	hESC
	Complement and coagulation cascades	1129-816	KEGG	IMR90
	Complement and coagulation cascades	9475-1293	KEGG	IMR90
	Complement and coagulation cascades	1284-1282	KEGG	BT483,HEK293,IMR90,hESC,GM06990,RWPE1
	Complement and coagulation cascades	5590-2475	KEGG	IMR90
	Complement and coagulation cascades	5058-1432	KEGG	IMR90
	Complement and coagulation cascades	4233-1278	KEGG	IMR90
	Complement and coagulation cascades	6900-23114	KEGG	hESC
	Complement and coagulation cascades	1290-3655	KEGG	IMR90
	Complement and coagulation cascades	2914-3710	KEGG	HEK293,IMR90,GM06990,RWPE1
	Complement and coagulation cascades	6788-783	KEGG	IMR90
	Complement and coagulation cascades	2885-3691	KEGG	HEK293,IMR90
	Complement and coagulation cascades	4215-2885	KEGG	hESC
	Complement and coagulation cascades	491-3708	KEGG	IMR90
	Complement and coagulation cascades	777-779	KEGG	hESC
	Complement and coagulation cascades	5335-23236	KEGG	IMR90
	Cytokine-cytokine receptor interaction	5747-2260	KEGG	IMR90
	Cytokine-cytokine receptor interaction	5829-2534	KEGG	IMR90
	Cytokine-cytokine receptor interaction	730-729	KEGG	IMR90,hESC
	Cytokine-cytokine receptor interaction	2776-9630	KEGG	hESC
	Cytokine-cytokine receptor interaction	1902-9568	KEGG	IMR90
	Cytokine-cytokine receptor interaction	2549-817	KEGG	IMR90
	Cytokine-cytokine receptor interaction	54898-60481	KEGG	IMR90
	Cytokine-cytokine receptor interaction	5058-23365	KEGG	hESC
	Cytokine-cytokine receptor interaction	2900-5618	KEGG	IMR90
	Cytokine-cytokine receptor interaction	1557-1562	KEGG	hESC
	Cytokine-cytokine receptor interaction	4215-57551	KEGG	IMR90
	Cytokine-cytokine receptor interaction	115-5261	KEGG	IMR90
	Cytokine-cytokine receptor interaction	1956-857	KEGG	IMR90
	Cytokine-cytokine receptor interaction	1384-445	KEGG	GM06990
	Cytokine-cytokine receptor interaction	23236-5332	KEGG	IMR90
	Cytokine-cytokine receptor interaction	3912-1021	KEGG	IMR90
	Cytokine-cytokine receptor interaction	2560-2557	KEGG	hESC
	Cytokine-cytokine receptor interaction	3675-2885	KEGG	hESC
	Cytokine-cytokine receptor interaction	4088-8826	KEGG	hESC
	Cytokine-cytokine receptor interaction	5156-3627	KEGG	IMR90
	Cytokine-cytokine receptor interaction	8503-5590	KEGG	IMR90
	Cytokine-cytokine receptor interaction	2768-1956	KEGG	IMR90
	Cytokine-cytokine receptor interaction	6777-6776	KEGG	IMR90,hESC
	Cytokine-cytokine receptor interaction	7416-147	KEGG	IMR90
	Cytokine-cytokine receptor interaction	8503-3633	KEGG	IMR90
	Cytokine-cytokine receptor interaction	2560-2555	KEGG	hESC
	Cytokine-cytokine receptor interaction	2064-6776	KEGG	GM06990
	Cytokine-cytokine receptor interaction	4233-1021	KEGG	IMR90
	Cytokine-cytokine receptor interaction	1557-1559	KEGG	hESC
	Cytokine-cytokine receptor interaction	5578-10672	KEGG	HEK293,IMR90
	Cytokine-cytokine receptor interaction	8826-22801	KEGG	IMR90
	Cytokine-cytokine receptor interaction	5590-8503	KEGG	IMR90
	Cytokine-cytokine receptor interaction	6586-22885	KEGG	hESC
	Cytokine-cytokine receptor interaction	115-1387	KEGG	HEK293,IMR90,RWPE1
	Cytokine-cytokine receptor interaction	9254-7867	KEGG	BT483,HEK293,hESC,RWPE1
	Cytokine-cytokine receptor interaction	5159-8817	KEGG	IMR90
	Cytokine-cytokine receptor interaction	896-2534	KEGG	IMR90
	Cytokine-cytokine receptor interaction	3635-8527	KEGG	HEK293,GM06990
	Cytokine-cytokine receptor interaction	8945-5532	KEGG	IMR90,RWPE1
	Cytokine-cytokine receptor interaction	2885-8913	KEGG	IMR90
	Cytokine-cytokine receptor interaction	867-5058	KEGG	HEK293,hESC
	Cytokine-cytokine receptor interaction	3655-1290	KEGG	IMR90
	Cytokine-cytokine receptor interaction	127-130	KEGG	hESC
	Cytokine-cytokine receptor interaction	127-131	KEGG	BT483,HEK293,hESC
	Cytokine-cytokine receptor interaction	1290-2335	KEGG	IMR90
	Cytokine-cytokine receptor interaction	130-127	KEGG	hESC
	Cytokine-cytokine receptor interaction	5646-9568	KEGG	IMR90
	Cytokine-cytokine receptor interaction	6009-51422	KEGG	IMR90,RWPE1
	Cytokine-cytokine receptor interaction	2770-9863	KEGG	HEK293,IMR90
	Cytokine-cytokine receptor interaction	3551-5533	KEGG	IMR90
	Cytokine-cytokine receptor interaction	2475-5590	KEGG	IMR90
	Cytokine-cytokine receptor interaction	3680-2317	KEGG	hESC
	Cytokine-cytokine receptor interaction	5058-867	KEGG	HEK293,hESC
	Cytokine-cytokine receptor interaction	5156-817	KEGG	IMR90
	Cytokine-cytokine receptor interaction	1562-1557	KEGG	hESC
	Cytokine-cytokine receptor interaction	1562-1559	KEGG	hESC
	Cytokine-cytokine receptor interaction	2941-2940	KEGG	hESC
	Cytokine-cytokine receptor interaction	5534-6546	KEGG	IMR90
	Cytokine-cytokine receptor interaction	1577-64816	KEGG	BT483,HEK293,IMR90,hESC,GM06990,RWPE1
	Cytokine-cytokine receptor interaction	2557-2560	KEGG	IMR90
	Cytokine-cytokine receptor interaction	1290-1281	KEGG	IMR90
	Cytokine-cytokine receptor interaction	1432-5058	KEGG	IMR90
	Cytokine-cytokine receptor interaction	5530-1956	KEGG	IMR90
	Cytokine-cytokine receptor interaction	10666-1000	KEGG	IMR90
	Cytokine-cytokine receptor interaction	80380-29126	KEGG	GM06990
	Cytokine-cytokine receptor interaction	2906-56848	KEGG	IMR90
	Cytokine-cytokine receptor interaction	659-3577	KEGG	hESC
	Cytokine-cytokine receptor interaction	6368-6351	KEGG	GM06990
	Cytokine-cytokine receptor interaction	3938-56886	KEGG	IMR90
	Cytokine-cytokine receptor interaction	64816-1577	KEGG	HEK293,IMR90,hESC,GM06990,RWPE1
	Cytokine-cytokine receptor interaction	27289-57522	KEGG	IMR90
	Cytokine-cytokine receptor interaction	9060-11128	KEGG	IMR90
	Cytokine-cytokine receptor interaction	23308-3689	KEGG	GM06990
	Cytokine-cytokine receptor interaction	5532-219699	KEGG	hESC
	Cytokine-cytokine receptor interaction	208-7040	KEGG	IMR90
	Cytokine-cytokine receptor interaction	5332-23236	KEGG	IMR90
	Cytokine-cytokine receptor interaction	2720-1608	KEGG	IMR90
	Cytokine-cytokine receptor interaction	5581-5163	KEGG	IMR90
	Cytokine-cytokine receptor interaction	23365-5058	KEGG	hESC
	Cytokine-cytokine receptor interaction	10368-5579	KEGG	hESC
	Cytokine-cytokine receptor interaction	775-3709	KEGG	IMR90,hESC
	Cytokine-cytokine receptor interaction	5908-3709	KEGG	hESC
	Cytokine-cytokine receptor interaction	1559-1557	KEGG	hESC
	Cytokine-cytokine receptor interaction	5144-108	KEGG	hESC
	Cytokine-cytokine receptor interaction	5209-5214	KEGG	IMR90
	Cytokine-cytokine receptor interaction	131-127	KEGG	BT483,HEK293,hESC,RWPE1
	Cytokine-cytokine receptor interaction	1956-5530	KEGG	IMR90
	Cytokine-cytokine receptor interaction	1559-1562	KEGG	hESC
	Cytokine-cytokine receptor interaction	1129-816	KEGG	IMR90
	Cytokine-cytokine receptor interaction	9475-1293	KEGG	IMR90
	Cytokine-cytokine receptor interaction	1284-1282	KEGG	BT483,HEK293,IMR90,hESC,GM06990,RWPE1
	Cytokine-cytokine receptor interaction	5590-2475	KEGG	IMR90
	Cytokine-cytokine receptor interaction	5058-1432	KEGG	IMR90
	Cytokine-cytokine receptor interaction	4233-1278	KEGG	IMR90
	Cytokine-cytokine receptor interaction	6900-23114	KEGG	hESC
	Cytokine-cytokine receptor interaction	1290-3655	KEGG	IMR90
	Cytokine-cytokine receptor interaction	2914-3710	KEGG	HEK293,IMR90,GM06990,RWPE1
	Cytokine-cytokine receptor interaction	6788-783	KEGG	IMR90
	Cytokine-cytokine receptor interaction	2885-3691	KEGG	HEK293,IMR90
	Cytokine-cytokine receptor interaction	4215-2885	KEGG	hESC
	Cytokine-cytokine receptor interaction	491-3708	KEGG	IMR90
	Cytokine-cytokine receptor interaction	777-779	KEGG	hESC
	Cytokine-cytokine receptor interaction	5335-23236	KEGG	IMR90
	ECM-receptor interaction	5747-2260	KEGG	IMR90
	ECM-receptor interaction	7484-7473	KEGG	RWPE1
	ECM-receptor interaction	5829-2534	KEGG	IMR90
	ECM-receptor interaction	217-35	KEGG	HEK293
	ECM-receptor interaction	730-729	KEGG	IMR90,hESC
	ECM-receptor interaction	817-5530	KEGG	HEK293,RWPE1
	ECM-receptor interaction	2776-9630	KEGG	hESC
	ECM-receptor interaction	63917-168391	KEGG	HEK293
	ECM-receptor interaction	1902-9568	KEGG	IMR90
	ECM-receptor interaction	23533-4628	KEGG	HEK293
	ECM-receptor interaction	4301-7430	KEGG	HEK293
	ECM-receptor interaction	2549-817	KEGG	IMR90
	ECM-receptor interaction	54898-60481	KEGG	IMR90
	ECM-receptor interaction	5058-23365	KEGG	hESC
	ECM-receptor interaction	2900-5618	KEGG	IMR90
	ECM-receptor interaction	673-51422	KEGG	HEK293
	ECM-receptor interaction	1557-1562	KEGG	hESC
	ECM-receptor interaction	5602-5530	KEGG	HEK293
	ECM-receptor interaction	4215-57551	KEGG	IMR90
	ECM-receptor interaction	6487-8704	KEGG	BT483
	ECM-receptor interaction	115-5261	KEGG	IMR90
	ECM-receptor interaction	83700-5058	KEGG	HEK293
	ECM-receptor interaction	1956-857	KEGG	IMR90
	ECM-receptor interaction	5294-5577	KEGG	RWPE1
	ECM-receptor interaction	1384-445	KEGG	GM06990
	ECM-receptor interaction	23236-5332	KEGG	IMR90
	ECM-receptor interaction	3912-1021	KEGG	IMR90
	ECM-receptor interaction	2560-2557	KEGG	hESC
	ECM-receptor interaction	3675-2885	KEGG	hESC
	ECM-receptor interaction	4088-8826	KEGG	hESC
	ECM-receptor interaction	5156-3627	KEGG	IMR90
	ECM-receptor interaction	8503-5590	KEGG	IMR90
	ECM-receptor interaction	2768-1956	KEGG	IMR90
	ECM-receptor interaction	6777-6776	KEGG	IMR90,hESC
	ECM-receptor interaction	5602-817	KEGG	HEK293
	ECM-receptor interaction	7416-147	KEGG	IMR90
	ECM-receptor interaction	8503-3633	KEGG	IMR90
	ECM-receptor interaction	1282-1284	KEGG	BT483,HEK293
	ECM-receptor interaction	2560-2555	KEGG	hESC
	ECM-receptor interaction	2064-6776	KEGG	GM06990
	ECM-receptor interaction	4233-1021	KEGG	IMR90
	ECM-receptor interaction	1557-1559	KEGG	hESC
	ECM-receptor interaction	776-2317	KEGG	HEK293
	ECM-receptor interaction	5578-10672	KEGG	HEK293,IMR90
	ECM-receptor interaction	10941-54490	KEGG	BT483,HEK293
	ECM-receptor interaction	8826-22801	KEGG	IMR90
	ECM-receptor interaction	5590-8503	KEGG	IMR90
	ECM-receptor interaction	6586-22885	KEGG	hESC
	ECM-receptor interaction	115-1387	KEGG	HEK293,IMR90,RWPE1
	ECM-receptor interaction	168391-63917	KEGG	HEK293,RWPE1
	ECM-receptor interaction	9254-7867	KEGG	BT483,HEK293,hESC,RWPE1
	ECM-receptor interaction	1956-107	KEGG	RWPE1
	ECM-receptor interaction	5159-8817	KEGG	IMR90
	ECM-receptor interaction	896-2534	KEGG	IMR90
	ECM-receptor interaction	3635-8527	KEGG	HEK293,GM06990
	ECM-receptor interaction	8945-5532	KEGG	IMR90,RWPE1
	ECM-receptor interaction	2016-09-10	KEGG	BT483
	ECM-receptor interaction	6091-6092	KEGG	RWPE1
	ECM-receptor interaction	2885-8913	KEGG	IMR90
	ECM-receptor interaction	867-5058	KEGG	HEK293,hESC
	ECM-receptor interaction	3655-1290	KEGG	IMR90
	ECM-receptor interaction	127-130	KEGG	hESC
	ECM-receptor interaction	127-131	KEGG	BT483,HEK293,hESC
	ECM-receptor interaction	5530-817	KEGG	RWPE1
	ECM-receptor interaction	1290-2335	KEGG	IMR90
	ECM-receptor interaction	130-127	KEGG	hESC
	ECM-receptor interaction	5646-9568	KEGG	IMR90
	ECM-receptor interaction	6009-51422	KEGG	IMR90,RWPE1
	ECM-receptor interaction	2770-9863	KEGG	HEK293,IMR90
	ECM-receptor interaction	3551-5533	KEGG	IMR90
	ECM-receptor interaction	2475-5590	KEGG	IMR90
	ECM-receptor interaction	3680-2317	KEGG	hESC
	ECM-receptor interaction	6850-53358	KEGG	HEK293,RWPE1
	ECM-receptor interaction	5058-867	KEGG	HEK293,hESC
	ECM-receptor interaction	5156-817	KEGG	IMR90
	ECM-receptor interaction	4886-59350	KEGG	HEK293
	ECM-receptor interaction	1562-1557	KEGG	hESC
	ECM-receptor interaction	9060-22978	KEGG	HEK293
	ECM-receptor interaction	1562-1559	KEGG	hESC
	ECM-receptor interaction	2941-2940	KEGG	hESC
	ECM-receptor interaction	5534-6546	KEGG	IMR90
	ECM-receptor interaction	1577-64816	KEGG	BT483,HEK293,IMR90,hESC,GM06990,RWPE1
	ECM-receptor interaction	2557-2560	KEGG	IMR90
	ECM-receptor interaction	7473-7484	KEGG	RWPE1
	ECM-receptor interaction	1290-1281	KEGG	IMR90
	ECM-receptor interaction	1432-5058	KEGG	IMR90
	ECM-receptor interaction	5530-1956	KEGG	IMR90
	ECM-receptor interaction	54490-10941	KEGG	BT483,HEK293
	ECM-receptor interaction	10666-1000	KEGG	IMR90
	ECM-receptor interaction	80380-29126	KEGG	GM06990
	ECM-receptor interaction	2906-56848	KEGG	IMR90
	ECM-receptor interaction	659-3577	KEGG	hESC
	ECM-receptor interaction	6368-6351	KEGG	GM06990
	ECM-receptor interaction	442117-51809	KEGG	HEK293
	ECM-receptor interaction	3938-56886	KEGG	IMR90
	ECM-receptor interaction	64816-1577	KEGG	HEK293,IMR90,hESC,GM06990,RWPE1
	ECM-receptor interaction	25945-941	KEGG	HEK293
	ECM-receptor interaction	27289-57522	KEGG	IMR90
	ECM-receptor interaction	9060-11128	KEGG	IMR90
	ECM-receptor interaction	7410-1289	KEGG	HEK293
	ECM-receptor interaction	23308-3689	KEGG	GM06990
	ECM-receptor interaction	5532-219699	KEGG	hESC
	ECM-receptor interaction	208-7040	KEGG	IMR90
	ECM-receptor interaction	5332-23236	KEGG	IMR90
	ECM-receptor interaction	5818-83700	KEGG	HEK293
	ECM-receptor interaction	2720-1608	KEGG	IMR90
	ECM-receptor interaction	8633-5530	KEGG	HEK293
	ECM-receptor interaction	4363-368	KEGG	BT483,RWPE1
	ECM-receptor interaction	5581-5163	KEGG	IMR90
	ECM-receptor interaction	58494-23562	KEGG	HEK293
	ECM-receptor interaction	23365-5058	KEGG	hESC
	ECM-receptor interaction	10368-5579	KEGG	hESC
	ECM-receptor interaction	775-3709	KEGG	IMR90,hESC
	ECM-receptor interaction	5908-3709	KEGG	hESC
	ECM-receptor interaction	1576-64816	KEGG	RWPE1
	ECM-receptor interaction	1559-1557	KEGG	hESC
	ECM-receptor interaction	5144-108	KEGG	hESC
	ECM-receptor interaction	5209-5214	KEGG	IMR90
	ECM-receptor interaction	131-127	KEGG	BT483,HEK293,hESC,RWPE1
	ECM-receptor interaction	1956-5530	KEGG	IMR90
	ECM-receptor interaction	1559-1562	KEGG	hESC
	ECM-receptor interaction	1129-816	KEGG	IMR90
	ECM-receptor interaction	64221-23365	KEGG	HEK293
	ECM-receptor interaction	9475-1293	KEGG	IMR90
	ECM-receptor interaction	1284-1282	KEGG	BT483,HEK293,IMR90,hESC,GM06990,RWPE1
	ECM-receptor interaction	23114-6900	KEGG	BT483
	ECM-receptor interaction	5590-2475	KEGG	IMR90
	ECM-receptor interaction	64816-1576	KEGG	RWPE1
	ECM-receptor interaction	5058-1432	KEGG	IMR90
	ECM-receptor interaction	4233-1278	KEGG	IMR90
	ECM-receptor interaction	6900-23114	KEGG	hESC
	ECM-receptor interaction	1290-3655	KEGG	IMR90
	ECM-receptor interaction	2914-3710	KEGG	HEK293,IMR90,GM06990,RWPE1
	ECM-receptor interaction	6788-783	KEGG	IMR90
	ECM-receptor interaction	2885-3691	KEGG	HEK293,IMR90
	ECM-receptor interaction	5739-2696	KEGG	RWPE1
	ECM-receptor interaction	4215-2885	KEGG	hESC
	ECM-receptor interaction	491-3708	KEGG	IMR90
	ECM-receptor interaction	777-779	KEGG	hESC
	ECM-receptor interaction	5335-23236	KEGG	IMR90
	Epithelial cell signaling in Helicobacter pylori infection	5747-2260	KEGG	IMR90
	Epithelial cell signaling in Helicobacter pylori infection	5829-2534	KEGG	IMR90
	Epithelial cell signaling in Helicobacter pylori infection	217-35	KEGG	HEK293
	Epithelial cell signaling in Helicobacter pylori infection	730-729	KEGG	IMR90,hESC
	Epithelial cell signaling in Helicobacter pylori infection	817-5530	KEGG	HEK293,RWPE1
	Epithelial cell signaling in Helicobacter pylori infection	63917-168391	KEGG	HEK293
	Epithelial cell signaling in Helicobacter pylori infection	1902-9568	KEGG	IMR90
	Epithelial cell signaling in Helicobacter pylori infection	23533-4628	KEGG	HEK293
	Epithelial cell signaling in Helicobacter pylori infection	4301-7430	KEGG	HEK293
	Epithelial cell signaling in Helicobacter pylori infection	2549-817	KEGG	IMR90
	Epithelial cell signaling in Helicobacter pylori infection	54898-60481	KEGG	IMR90
	Epithelial cell signaling in Helicobacter pylori infection	2900-5618	KEGG	IMR90
	Epithelial cell signaling in Helicobacter pylori infection	673-51422	KEGG	HEK293
	Epithelial cell signaling in Helicobacter pylori infection	5602-5530	KEGG	HEK293
	Epithelial cell signaling in Helicobacter pylori infection	4215-57551	KEGG	IMR90
	Epithelial cell signaling in Helicobacter pylori infection	115-5261	KEGG	IMR90
	Epithelial cell signaling in Helicobacter pylori infection	83700-5058	KEGG	HEK293
	Epithelial cell signaling in Helicobacter pylori infection	1956-857	KEGG	IMR90
	Epithelial cell signaling in Helicobacter pylori infection	23236-5332	KEGG	IMR90
	Epithelial cell signaling in Helicobacter pylori infection	3912-1021	KEGG	IMR90
	Epithelial cell signaling in Helicobacter pylori infection	5156-3627	KEGG	IMR90
	Epithelial cell signaling in Helicobacter pylori infection	8503-5590	KEGG	IMR90
	Epithelial cell signaling in Helicobacter pylori infection	2768-1956	KEGG	IMR90
	Epithelial cell signaling in Helicobacter pylori infection	6777-6776	KEGG	IMR90,hESC
	Epithelial cell signaling in Helicobacter pylori infection	5602-817	KEGG	HEK293
	Epithelial cell signaling in Helicobacter pylori infection	7416-147	KEGG	IMR90
	Epithelial cell signaling in Helicobacter pylori infection	8503-3633	KEGG	IMR90
	Epithelial cell signaling in Helicobacter pylori infection	1282-1284	KEGG	BT483,HEK293
	Epithelial cell signaling in Helicobacter pylori infection	4233-1021	KEGG	IMR90
	Epithelial cell signaling in Helicobacter pylori infection	776-2317	KEGG	HEK293
	Epithelial cell signaling in Helicobacter pylori infection	5578-10672	KEGG	HEK293,IMR90
	Epithelial cell signaling in Helicobacter pylori infection	10941-54490	KEGG	BT483,HEK293
	Epithelial cell signaling in Helicobacter pylori infection	8826-22801	KEGG	IMR90
	Epithelial cell signaling in Helicobacter pylori infection	5590-8503	KEGG	IMR90
	Epithelial cell signaling in Helicobacter pylori infection	115-1387	KEGG	HEK293,IMR90,RWPE1
	Epithelial cell signaling in Helicobacter pylori infection	168391-63917	KEGG	HEK293,RWPE1
	Epithelial cell signaling in Helicobacter pylori infection	9254-7867	KEGG	BT483,HEK293,hESC,RWPE1
	Epithelial cell signaling in Helicobacter pylori infection	5159-8817	KEGG	IMR90
	Epithelial cell signaling in Helicobacter pylori infection	896-2534	KEGG	IMR90
	Epithelial cell signaling in Helicobacter pylori infection	3635-8527	KEGG	HEK293,GM06990
	Epithelial cell signaling in Helicobacter pylori infection	8945-5532	KEGG	IMR90,RWPE1
	Epithelial cell signaling in Helicobacter pylori infection	2885-8913	KEGG	IMR90
	Epithelial cell signaling in Helicobacter pylori infection	867-5058	KEGG	HEK293,hESC
	Epithelial cell signaling in Helicobacter pylori infection	3655-1290	KEGG	IMR90
	Epithelial cell signaling in Helicobacter pylori infection	127-131	KEGG	BT483,HEK293,hESC
	Epithelial cell signaling in Helicobacter pylori infection	1290-2335	KEGG	IMR90
	Epithelial cell signaling in Helicobacter pylori infection	5646-9568	KEGG	IMR90
	Epithelial cell signaling in Helicobacter pylori infection	6009-51422	KEGG	IMR90,RWPE1
	Epithelial cell signaling in Helicobacter pylori infection	2770-9863	KEGG	HEK293,IMR90
	Epithelial cell signaling in Helicobacter pylori infection	3551-5533	KEGG	IMR90
	Epithelial cell signaling in Helicobacter pylori infection	2475-5590	KEGG	IMR90
	Epithelial cell signaling in Helicobacter pylori infection	6850-53358	KEGG	HEK293,RWPE1
	Epithelial cell signaling in Helicobacter pylori infection	5058-867	KEGG	HEK293,hESC
	Epithelial cell signaling in Helicobacter pylori infection	5156-817	KEGG	IMR90
	Epithelial cell signaling in Helicobacter pylori infection	4886-59350	KEGG	HEK293
	Epithelial cell signaling in Helicobacter pylori infection	9060-22978	KEGG	HEK293
	Epithelial cell signaling in Helicobacter pylori infection	5534-6546	KEGG	IMR90
	Epithelial cell signaling in Helicobacter pylori infection	1577-64816	KEGG	BT483,HEK293,IMR90,hESC,GM06990,RWPE1
	Epithelial cell signaling in Helicobacter pylori infection	2557-2560	KEGG	IMR90
	Epithelial cell signaling in Helicobacter pylori infection	1290-1281	KEGG	IMR90
	Epithelial cell signaling in Helicobacter pylori infection	1432-5058	KEGG	IMR90
	Epithelial cell signaling in Helicobacter pylori infection	5530-1956	KEGG	IMR90
	Epithelial cell signaling in Helicobacter pylori infection	54490-10941	KEGG	BT483,HEK293
	Epithelial cell signaling in Helicobacter pylori infection	10666-1000	KEGG	IMR90
	Epithelial cell signaling in Helicobacter pylori infection	2906-56848	KEGG	IMR90
	Epithelial cell signaling in Helicobacter pylori infection	442117-51809	KEGG	HEK293
	Epithelial cell signaling in Helicobacter pylori infection	3938-56886	KEGG	IMR90
	Epithelial cell signaling in Helicobacter pylori infection	64816-1577	KEGG	HEK293,IMR90,hESC,GM06990,RWPE1
	Epithelial cell signaling in Helicobacter pylori infection	25945-941	KEGG	HEK293
	Epithelial cell signaling in Helicobacter pylori infection	27289-57522	KEGG	IMR90
	Epithelial cell signaling in Helicobacter pylori infection	9060-11128	KEGG	IMR90
	Epithelial cell signaling in Helicobacter pylori infection	7410-1289	KEGG	HEK293
	Epithelial cell signaling in Helicobacter pylori infection	208-7040	KEGG	IMR90
	Epithelial cell signaling in Helicobacter pylori infection	5332-23236	KEGG	IMR90
	Epithelial cell signaling in Helicobacter pylori infection	5818-83700	KEGG	HEK293
	Epithelial cell signaling in Helicobacter pylori infection	2720-1608	KEGG	IMR90
	Epithelial cell signaling in Helicobacter pylori infection	8633-5530	KEGG	HEK293
	Epithelial cell signaling in Helicobacter pylori infection	5581-5163	KEGG	IMR90
	Epithelial cell signaling in Helicobacter pylori infection	58494-23562	KEGG	HEK293
	Epithelial cell signaling in Helicobacter pylori infection	775-3709	KEGG	IMR90,hESC
	Epithelial cell signaling in Helicobacter pylori infection	5209-5214	KEGG	IMR90
	Epithelial cell signaling in Helicobacter pylori infection	131-127	KEGG	BT483,HEK293,hESC,RWPE1
	Epithelial cell signaling in Helicobacter pylori infection	1956-5530	KEGG	IMR90
	Epithelial cell signaling in Helicobacter pylori infection	1129-816	KEGG	IMR90
	Epithelial cell signaling in Helicobacter pylori infection	64221-23365	KEGG	HEK293
	Epithelial cell signaling in Helicobacter pylori infection	9475-1293	KEGG	IMR90
	Epithelial cell signaling in Helicobacter pylori infection	1284-1282	KEGG	BT483,HEK293,IMR90,hESC,GM06990,RWPE1
	Epithelial cell signaling in Helicobacter pylori infection	5590-2475	KEGG	IMR90
	Epithelial cell signaling in Helicobacter pylori infection	5058-1432	KEGG	IMR90
	Epithelial cell signaling in Helicobacter pylori infection	4233-1278	KEGG	IMR90
	Epithelial cell signaling in Helicobacter pylori infection	1290-3655	KEGG	IMR90
	Epithelial cell signaling in Helicobacter pylori infection	2914-3710	KEGG	HEK293,IMR90,GM06990,RWPE1
	Epithelial cell signaling in Helicobacter pylori infection	6788-783	KEGG	IMR90
	Epithelial cell signaling in Helicobacter pylori infection	2885-3691	KEGG	HEK293,IMR90
	Epithelial cell signaling in Helicobacter pylori infection	491-3708	KEGG	IMR90
	Epithelial cell signaling in Helicobacter pylori infection	5335-23236	KEGG	IMR90
	ErbB signaling pathway	5747-2260	KEGG	IMR90
	ErbB signaling pathway	5829-2534	KEGG	IMR90
	ErbB signaling pathway	217-35	KEGG	HEK293
	ErbB signaling pathway	730-729	KEGG	IMR90,hESC
	ErbB signaling pathway	817-5530	KEGG	HEK293,RWPE1
	ErbB signaling pathway	2776-9630	KEGG	hESC
	ErbB signaling pathway	63917-168391	KEGG	HEK293
	ErbB signaling pathway	1902-9568	KEGG	IMR90
	ErbB signaling pathway	23533-4628	KEGG	HEK293
	ErbB signaling pathway	4301-7430	KEGG	HEK293
	ErbB signaling pathway	2549-817	KEGG	IMR90
	ErbB signaling pathway	54898-60481	KEGG	IMR90
	ErbB signaling pathway	5058-23365	KEGG	hESC
	ErbB signaling pathway	2900-5618	KEGG	IMR90
	ErbB signaling pathway	673-51422	KEGG	HEK293
	ErbB signaling pathway	1557-1562	KEGG	hESC
	ErbB signaling pathway	5602-5530	KEGG	HEK293
	ErbB signaling pathway	4215-57551	KEGG	IMR90
	ErbB signaling pathway	115-5261	KEGG	IMR90
	ErbB signaling pathway	83700-5058	KEGG	HEK293
	ErbB signaling pathway	1956-857	KEGG	IMR90
	ErbB signaling pathway	1384-445	KEGG	GM06990
	ErbB signaling pathway	23236-5332	KEGG	IMR90
	ErbB signaling pathway	3912-1021	KEGG	IMR90
	ErbB signaling pathway	2560-2557	KEGG	hESC
	ErbB signaling pathway	3675-2885	KEGG	hESC
	ErbB signaling pathway	4088-8826	KEGG	hESC
	ErbB signaling pathway	5156-3627	KEGG	IMR90
	ErbB signaling pathway	8503-5590	KEGG	IMR90
	ErbB signaling pathway	2768-1956	KEGG	IMR90
	ErbB signaling pathway	6777-6776	KEGG	IMR90,hESC
	ErbB signaling pathway	5602-817	KEGG	HEK293
	ErbB signaling pathway	7416-147	KEGG	IMR90
	ErbB signaling pathway	8503-3633	KEGG	IMR90
	ErbB signaling pathway	1282-1284	KEGG	BT483,HEK293
	ErbB signaling pathway	2560-2555	KEGG	hESC
	ErbB signaling pathway	2064-6776	KEGG	GM06990
	ErbB signaling pathway	4233-1021	KEGG	IMR90
	ErbB signaling pathway	1557-1559	KEGG	hESC
	ErbB signaling pathway	776-2317	KEGG	HEK293
	ErbB signaling pathway	5578-10672	KEGG	HEK293,IMR90
	ErbB signaling pathway	10941-54490	KEGG	BT483,HEK293
	ErbB signaling pathway	8826-22801	KEGG	IMR90
	ErbB signaling pathway	5590-8503	KEGG	IMR90
	ErbB signaling pathway	6586-22885	KEGG	hESC
	ErbB signaling pathway	115-1387	KEGG	HEK293,IMR90,RWPE1
	ErbB signaling pathway	168391-63917	KEGG	HEK293,RWPE1
	ErbB signaling pathway	9254-7867	KEGG	BT483,HEK293,hESC,RWPE1
	ErbB signaling pathway	5159-8817	KEGG	IMR90
	ErbB signaling pathway	896-2534	KEGG	IMR90
	ErbB signaling pathway	3635-8527	KEGG	HEK293,GM06990
	ErbB signaling pathway	8945-5532	KEGG	IMR90,RWPE1
	ErbB signaling pathway	2885-8913	KEGG	IMR90
	ErbB signaling pathway	867-5058	KEGG	HEK293,hESC
	ErbB signaling pathway	3655-1290	KEGG	IMR90
	ErbB signaling pathway	127-130	KEGG	hESC
	ErbB signaling pathway	127-131	KEGG	BT483,HEK293,hESC
	ErbB signaling pathway	1290-2335	KEGG	IMR90
	ErbB signaling pathway	130-127	KEGG	hESC
	ErbB signaling pathway	5646-9568	KEGG	IMR90
	ErbB signaling pathway	6009-51422	KEGG	IMR90,RWPE1
	ErbB signaling pathway	2770-9863	KEGG	HEK293,IMR90
	ErbB signaling pathway	3551-5533	KEGG	IMR90
	ErbB signaling pathway	2475-5590	KEGG	IMR90
	ErbB signaling pathway	3680-2317	KEGG	hESC
	ErbB signaling pathway	6850-53358	KEGG	HEK293,RWPE1
	ErbB signaling pathway	5058-867	KEGG	HEK293,hESC
	ErbB signaling pathway	5156-817	KEGG	IMR90
	ErbB signaling pathway	4886-59350	KEGG	HEK293
	ErbB signaling pathway	1562-1557	KEGG	hESC
	ErbB signaling pathway	9060-22978	KEGG	HEK293
	ErbB signaling pathway	1562-1559	KEGG	hESC
	ErbB signaling pathway	2941-2940	KEGG	hESC
	ErbB signaling pathway	5534-6546	KEGG	IMR90
	ErbB signaling pathway	1577-64816	KEGG	BT483,HEK293,IMR90,hESC,GM06990,RWPE1
	ErbB signaling pathway	2557-2560	KEGG	IMR90
	ErbB signaling pathway	1290-1281	KEGG	IMR90
	ErbB signaling pathway	1432-5058	KEGG	IMR90
	ErbB signaling pathway	5530-1956	KEGG	IMR90
	ErbB signaling pathway	54490-10941	KEGG	BT483,HEK293
	ErbB signaling pathway	10666-1000	KEGG	IMR90
	ErbB signaling pathway	80380-29126	KEGG	GM06990
	ErbB signaling pathway	2906-56848	KEGG	IMR90
	ErbB signaling pathway	659-3577	KEGG	hESC
	ErbB signaling pathway	6368-6351	KEGG	GM06990
	ErbB signaling pathway	442117-51809	KEGG	HEK293
	ErbB signaling pathway	3938-56886	KEGG	IMR90
	ErbB signaling pathway	64816-1577	KEGG	HEK293,IMR90,hESC,GM06990,RWPE1
	ErbB signaling pathway	25945-941	KEGG	HEK293
	ErbB signaling pathway	27289-57522	KEGG	IMR90
	ErbB signaling pathway	9060-11128	KEGG	IMR90
	ErbB signaling pathway	7410-1289	KEGG	HEK293
	ErbB signaling pathway	23308-3689	KEGG	GM06990
	ErbB signaling pathway	5532-219699	KEGG	hESC
	ErbB signaling pathway	208-7040	KEGG	IMR90
	ErbB signaling pathway	5332-23236	KEGG	IMR90
	ErbB signaling pathway	5818-83700	KEGG	HEK293
	ErbB signaling pathway	2720-1608	KEGG	IMR90
	ErbB signaling pathway	8633-5530	KEGG	HEK293
	ErbB signaling pathway	5581-5163	KEGG	IMR90
	ErbB signaling pathway	58494-23562	KEGG	HEK293
	ErbB signaling pathway	23365-5058	KEGG	hESC
	ErbB signaling pathway	10368-5579	KEGG	hESC
	ErbB signaling pathway	775-3709	KEGG	IMR90,hESC
	ErbB signaling pathway	5908-3709	KEGG	hESC
	ErbB signaling pathway	1559-1557	KEGG	hESC
	ErbB signaling pathway	5144-108	KEGG	hESC
	ErbB signaling pathway	5209-5214	KEGG	IMR90
	ErbB signaling pathway	131-127	KEGG	BT483,HEK293,hESC,RWPE1
	ErbB signaling pathway	1956-5530	KEGG	IMR90
	ErbB signaling pathway	1559-1562	KEGG	hESC
	ErbB signaling pathway	1129-816	KEGG	IMR90
	ErbB signaling pathway	64221-23365	KEGG	HEK293
	ErbB signaling pathway	9475-1293	KEGG	IMR90
	ErbB signaling pathway	1284-1282	KEGG	BT483,HEK293,IMR90,hESC,GM06990,RWPE1
	ErbB signaling pathway	5590-2475	KEGG	IMR90
	ErbB signaling pathway	5058-1432	KEGG	IMR90
	ErbB signaling pathway	4233-1278	KEGG	IMR90
	ErbB signaling pathway	6900-23114	KEGG	hESC
	ErbB signaling pathway	1290-3655	KEGG	IMR90
	ErbB signaling pathway	2914-3710	KEGG	HEK293,IMR90,GM06990,RWPE1
	ErbB signaling pathway	6788-783	KEGG	IMR90
	ErbB signaling pathway	2885-3691	KEGG	HEK293,IMR90
	ErbB signaling pathway	4215-2885	KEGG	hESC
	ErbB signaling pathway	491-3708	KEGG	IMR90
	ErbB signaling pathway	777-779	KEGG	hESC
	ErbB signaling pathway	5335-23236	KEGG	IMR90
	Fatty acid metabolism	7484-7473	KEGG	RWPE1
	Fatty acid metabolism	217-35	KEGG	HEK293
	Fatty acid metabolism	730-729	KEGG	IMR90,hESC
	Fatty acid metabolism	817-5530	KEGG	HEK293,RWPE1
	Fatty acid metabolism	2776-9630	KEGG	hESC
	Fatty acid metabolism	63917-168391	KEGG	HEK293
	Fatty acid metabolism	23533-4628	KEGG	HEK293
	Fatty acid metabolism	4301-7430	KEGG	HEK293
	Fatty acid metabolism	5058-23365	KEGG	hESC
	Fatty acid metabolism	673-51422	KEGG	HEK293
	Fatty acid metabolism	1557-1562	KEGG	hESC
	Fatty acid metabolism	5602-5530	KEGG	HEK293
	Fatty acid metabolism	6487-8704	KEGG	BT483
	Fatty acid metabolism	83700-5058	KEGG	HEK293
	Fatty acid metabolism	5294-5577	KEGG	RWPE1
	Fatty acid metabolism	2560-2557	KEGG	hESC
	Fatty acid metabolism	3675-2885	KEGG	hESC
	Fatty acid metabolism	4088-8826	KEGG	hESC
	Fatty acid metabolism	6777-6776	KEGG	IMR90,hESC
	Fatty acid metabolism	5602-817	KEGG	HEK293
	Fatty acid metabolism	1282-1284	KEGG	BT483,HEK293
	Fatty acid metabolism	2560-2555	KEGG	hESC
	Fatty acid metabolism	1557-1559	KEGG	hESC
	Fatty acid metabolism	776-2317	KEGG	HEK293
	Fatty acid metabolism	5578-10672	KEGG	HEK293,IMR90
	Fatty acid metabolism	10941-54490	KEGG	BT483,HEK293
	Fatty acid metabolism	6586-22885	KEGG	hESC
	Fatty acid metabolism	115-1387	KEGG	HEK293,IMR90,RWPE1
	Fatty acid metabolism	168391-63917	KEGG	HEK293,RWPE1
	Fatty acid metabolism	9254-7867	KEGG	BT483,HEK293,hESC,RWPE1
	Fatty acid metabolism	1956-107	KEGG	RWPE1
	Fatty acid metabolism	3635-8527	KEGG	HEK293,GM06990
	Fatty acid metabolism	8945-5532	KEGG	IMR90,RWPE1
	Fatty acid metabolism	2016-09-10	KEGG	BT483
	Fatty acid metabolism	6091-6092	KEGG	RWPE1
	Fatty acid metabolism	867-5058	KEGG	HEK293,hESC
	Fatty acid metabolism	127-130	KEGG	hESC
	Fatty acid metabolism	127-131	KEGG	BT483,HEK293,hESC
	Fatty acid metabolism	5530-817	KEGG	RWPE1
	Fatty acid metabolism	130-127	KEGG	hESC
	Fatty acid metabolism	6009-51422	KEGG	IMR90,RWPE1
	Fatty acid metabolism	2770-9863	KEGG	HEK293,IMR90
	Fatty acid metabolism	3680-2317	KEGG	hESC
	Fatty acid metabolism	6850-53358	KEGG	HEK293,RWPE1
	Fatty acid metabolism	5058-867	KEGG	HEK293,hESC
	Fatty acid metabolism	4886-59350	KEGG	HEK293
	Fatty acid metabolism	1562-1557	KEGG	hESC
	Fatty acid metabolism	9060-22978	KEGG	HEK293
	Fatty acid metabolism	1562-1559	KEGG	hESC
	Fatty acid metabolism	2941-2940	KEGG	hESC
	Fatty acid metabolism	1577-64816	KEGG	BT483,HEK293,IMR90,hESC,GM06990,RWPE1
	Fatty acid metabolism	7473-7484	KEGG	RWPE1
	Fatty acid metabolism	54490-10941	KEGG	BT483,HEK293
	Fatty acid metabolism	659-3577	KEGG	hESC
	Fatty acid metabolism	442117-51809	KEGG	HEK293
	Fatty acid metabolism	64816-1577	KEGG	HEK293,IMR90,hESC,GM06990,RWPE1
	Fatty acid metabolism	25945-941	KEGG	HEK293
	Fatty acid metabolism	7410-1289	KEGG	HEK293
	Fatty acid metabolism	5532-219699	KEGG	hESC
	Fatty acid metabolism	5818-83700	KEGG	HEK293
	Fatty acid metabolism	8633-5530	KEGG	HEK293
	Fatty acid metabolism	4363-368	KEGG	BT483,RWPE1
	Fatty acid metabolism	58494-23562	KEGG	HEK293
	Fatty acid metabolism	23365-5058	KEGG	hESC
	Fatty acid metabolism	10368-5579	KEGG	hESC
	Fatty acid metabolism	775-3709	KEGG	IMR90,hESC
	Fatty acid metabolism	5908-3709	KEGG	hESC
	Fatty acid metabolism	1576-64816	KEGG	RWPE1
	Fatty acid metabolism	1559-1557	KEGG	hESC
	Fatty acid metabolism	5144-108	KEGG	hESC
	Fatty acid metabolism	131-127	KEGG	BT483,HEK293,hESC,RWPE1
	Fatty acid metabolism	1559-1562	KEGG	hESC
	Fatty acid metabolism	64221-23365	KEGG	HEK293
	Fatty acid metabolism	1284-1282	KEGG	BT483,HEK293,IMR90,hESC,GM06990,RWPE1
	Fatty acid metabolism	23114-6900	KEGG	BT483
	Fatty acid metabolism	64816-1576	KEGG	RWPE1
	Fatty acid metabolism	6900-23114	KEGG	hESC
	Fatty acid metabolism	2914-3710	KEGG	HEK293,IMR90,GM06990,RWPE1
	Fatty acid metabolism	2885-3691	KEGG	HEK293,IMR90
	Fatty acid metabolism	5739-2696	KEGG	RWPE1
	Fatty acid metabolism	4215-2885	KEGG	hESC
	Fatty acid metabolism	777-779	KEGG	hESC
	Fc epsilon RI signaling pathway	5747-2260	KEGG	IMR90
	Fc epsilon RI signaling pathway	5829-2534	KEGG	IMR90
	Fc epsilon RI signaling pathway	730-729	KEGG	IMR90,hESC
	Fc epsilon RI signaling pathway	1902-9568	KEGG	IMR90
	Fc epsilon RI signaling pathway	2549-817	KEGG	IMR90
	Fc epsilon RI signaling pathway	54898-60481	KEGG	IMR90
	Fc epsilon RI signaling pathway	2900-5618	KEGG	IMR90
	Fc epsilon RI signaling pathway	4215-57551	KEGG	IMR90
	Fc epsilon RI signaling pathway	115-5261	KEGG	IMR90
	Fc epsilon RI signaling pathway	1956-857	KEGG	IMR90
	Fc epsilon RI signaling pathway	23236-5332	KEGG	IMR90
	Fc epsilon RI signaling pathway	3912-1021	KEGG	IMR90
	Fc epsilon RI signaling pathway	5156-3627	KEGG	IMR90
	Fc epsilon RI signaling pathway	8503-5590	KEGG	IMR90
	Fc epsilon RI signaling pathway	2768-1956	KEGG	IMR90
	Fc epsilon RI signaling pathway	6777-6776	KEGG	IMR90,hESC
	Fc epsilon RI signaling pathway	7416-147	KEGG	IMR90
	Fc epsilon RI signaling pathway	8503-3633	KEGG	IMR90
	Fc epsilon RI signaling pathway	4233-1021	KEGG	IMR90
	Fc epsilon RI signaling pathway	5578-10672	KEGG	HEK293,IMR90
	Fc epsilon RI signaling pathway	8826-22801	KEGG	IMR90
	Fc epsilon RI signaling pathway	5590-8503	KEGG	IMR90
	Fc epsilon RI signaling pathway	115-1387	KEGG	HEK293,IMR90,RWPE1
	Fc epsilon RI signaling pathway	5159-8817	KEGG	IMR90
	Fc epsilon RI signaling pathway	896-2534	KEGG	IMR90
	Fc epsilon RI signaling pathway	8945-5532	KEGG	IMR90,RWPE1
	Fc epsilon RI signaling pathway	2885-8913	KEGG	IMR90
	Fc epsilon RI signaling pathway	3655-1290	KEGG	IMR90
	Fc epsilon RI signaling pathway	1290-2335	KEGG	IMR90
	Fc epsilon RI signaling pathway	5646-9568	KEGG	IMR90
	Fc epsilon RI signaling pathway	6009-51422	KEGG	IMR90,RWPE1
	Fc epsilon RI signaling pathway	2770-9863	KEGG	HEK293,IMR90
	Fc epsilon RI signaling pathway	3551-5533	KEGG	IMR90
	Fc epsilon RI signaling pathway	2475-5590	KEGG	IMR90
	Fc epsilon RI signaling pathway	5156-817	KEGG	IMR90
	Fc epsilon RI signaling pathway	5534-6546	KEGG	IMR90
[truncated: 3,678 more rows]

## Sheet: Inter-chromosomal-proximity
	Pathway name/Cell lines	HEK293	hESC	IMR90	BT483	RWPE1	GM06990
		Z-Scores at FDR <= 0.1
	100kb resolution
	Housekeeping_Genes	-0.273503	-3	-3	-3	3.52386	-3
	10kb resolution
	Housekeeping_Genes	-0.941903	1.57048	0.535113	1.81756	-3	0.37532

## Sheet: Netpath_10kb
	NetPath Pathway Terms	HiC interacting Gene Pairs	Source	Cell lines of interactions
	Alpha_6_Beta_4_signaling_pathway	9180-3977	NETPATH	IMR90,hESC,RWPE1
	Alpha_6_Beta_4_signaling_pathway	8313-5578	NETPATH	IMR90
	Alpha_6_Beta_4_signaling_pathway	6777-6776	NETPATH	IMR90,GM06990
	Alpha_6_Beta_4_signaling_pathway	4082-2534	NETPATH	HEK293
	Alpha_6_Beta_4_signaling_pathway	9180-253260	NETPATH	IMR90,hESC
	Alpha_6_Beta_4_signaling_pathway	6775-6772	NETPATH	IMR90
	Alpha_6_Beta_4_signaling_pathway	4216-6196	NETPATH	HEK293
	Alpha_6_Beta_4_signaling_pathway	3549-27148	NETPATH	IMR90
	Alpha_6_Beta_4_signaling_pathway	6464-3570	NETPATH	IMR90
	Alpha_6_Beta_4_signaling_pathway	917-916	NETPATH	HEK293,hESC
	Alpha_6_Beta_4_signaling_pathway	5337-5584	NETPATH	hESC
	Alpha_6_Beta_4_signaling_pathway	3065-3932	NETPATH	HEK293
	Alpha_6_Beta_4_signaling_pathway	90427-56924	NETPATH	IMR90,hESC
	Alpha_6_Beta_4_signaling_pathway	3020-286826	NETPATH	HEK293
	Alpha_6_Beta_4_signaling_pathway	1808-2185	NETPATH	HEK293
	Alpha_6_Beta_4_signaling_pathway	857-858	NETPATH	IMR90
	Alpha_6_Beta_4_signaling_pathway	84894-5923	NETPATH	HEK293
	Alpha_6_Beta_4_signaling_pathway	6776-6777	NETPATH	IMR90,GM06990
	Alpha_6_Beta_4_signaling_pathway	2185-1808	NETPATH	hESC
	Alpha_6_Beta_4_signaling_pathway	3915-3918	NETPATH	IMR90
	Alpha_6_Beta_4_signaling_pathway	3553-3552	NETPATH	IMR90,hESC
	Alpha_6_Beta_4_signaling_pathway	3918-3915	NETPATH	HEK293,hESC,GM06990,RWPE1
	Alpha_6_Beta_4_signaling_pathway	9846-5058	NETPATH	HEK293
	Alpha_6_Beta_4_signaling_pathway	157769-29028	NETPATH	IMR90,hESC
	Alpha_6_Beta_4_signaling_pathway	2309-2534	NETPATH	hESC
	Alpha_6_Beta_4_signaling_pathway	30011-9185	NETPATH	HEK293
	Androgen_receptor_signaling_pathway	9180-3977	NETPATH	IMR90,hESC,RWPE1
	Androgen_receptor_signaling_pathway	8313-5578	NETPATH	IMR90
	Androgen_receptor_signaling_pathway	6777-6776	NETPATH	IMR90,GM06990
	Androgen_receptor_signaling_pathway	9180-253260	NETPATH	IMR90,hESC
	Androgen_receptor_signaling_pathway	6775-6772	NETPATH	IMR90
	Androgen_receptor_signaling_pathway	3549-27148	NETPATH	IMR90
	Androgen_receptor_signaling_pathway	6464-3570	NETPATH	IMR90
	Androgen_receptor_signaling_pathway	917-916	NETPATH	HEK293,hESC
	Androgen_receptor_signaling_pathway	5337-5584	NETPATH	hESC
	Androgen_receptor_signaling_pathway	90427-56924	NETPATH	IMR90,hESC
	Androgen_receptor_signaling_pathway	857-858	NETPATH	IMR90
	Androgen_receptor_signaling_pathway	6776-6777	NETPATH	IMR90,GM06990
	Androgen_receptor_signaling_pathway	2185-1808	NETPATH	hESC
	Androgen_receptor_signaling_pathway	3915-3918	NETPATH	IMR90
	Androgen_receptor_signaling_pathway	3553-3552	NETPATH	IMR90,hESC
	Androgen_receptor_signaling_pathway	3918-3915	NETPATH	HEK293,hESC,GM06990,RWPE1
	Androgen_receptor_signaling_pathway	157769-29028	NETPATH	IMR90,hESC
	Androgen_receptor_signaling_pathway	2309-2534	NETPATH	hESC
	BDNF_signaling_pathway	9180-3977	NETPATH	IMR90,hESC,RWPE1
	BDNF_signaling_pathway	8313-5578	NETPATH	IMR90
	BDNF_signaling_pathway	6777-6776	NETPATH	IMR90,GM06990
	BDNF_signaling_pathway	4082-2534	NETPATH	HEK293
	BDNF_signaling_pathway	9180-253260	NETPATH	IMR90,hESC
	BDNF_signaling_pathway	6775-6772	NETPATH	IMR90
	BDNF_signaling_pathway	4216-6196	NETPATH	HEK293
	BDNF_signaling_pathway	3549-27148	NETPATH	IMR90
	BDNF_signaling_pathway	6464-3570	NETPATH	IMR90
	BDNF_signaling_pathway	917-916	NETPATH	HEK293,hESC
	BDNF_signaling_pathway	5337-5584	NETPATH	hESC
	BDNF_signaling_pathway	3065-3932	NETPATH	HEK293
	BDNF_signaling_pathway	90427-56924	NETPATH	IMR90,hESC
	BDNF_signaling_pathway	3020-286826	NETPATH	HEK293
	BDNF_signaling_pathway	1808-2185	NETPATH	HEK293
	BDNF_signaling_pathway	857-858	NETPATH	IMR90
	BDNF_signaling_pathway	84894-5923	NETPATH	HEK293
	BDNF_signaling_pathway	6776-6777	NETPATH	IMR90,GM06990
	BDNF_signaling_pathway	2185-1808	NETPATH	hESC
	BDNF_signaling_pathway	3915-3918	NETPATH	IMR90
	BDNF_signaling_pathway	3553-3552	NETPATH	IMR90,hESC
	BDNF_signaling_pathway	3918-3915	NETPATH	HEK293,hESC,GM06990,RWPE1
	BDNF_signaling_pathway	9846-5058	NETPATH	HEK293
	BDNF_signaling_pathway	157769-29028	NETPATH	IMR90,hESC
	BDNF_signaling_pathway	2309-2534	NETPATH	hESC
	BDNF_signaling_pathway	30011-9185	NETPATH	HEK293
	EGF-EGFR_Signaling_Pathway	9180-3977	NETPATH	IMR90,hESC,RWPE1
	EGF-EGFR_Signaling_Pathway	8313-5578	NETPATH	IMR90
	EGF-EGFR_Signaling_Pathway	6777-6776	NETPATH	IMR90,GM06990
	EGF-EGFR_Signaling_Pathway	4082-2534	NETPATH	HEK293
	EGF-EGFR_Signaling_Pathway	9180-253260	NETPATH	IMR90,hESC
	EGF-EGFR_Signaling_Pathway	6775-6772	NETPATH	IMR90
	EGF-EGFR_Signaling_Pathway	4216-6196	NETPATH	HEK293
	EGF-EGFR_Signaling_Pathway	3549-27148	NETPATH	IMR90
	EGF-EGFR_Signaling_Pathway	6464-3570	NETPATH	IMR90
	EGF-EGFR_Signaling_Pathway	917-916	NETPATH	HEK293,hESC
	EGF-EGFR_Signaling_Pathway	5337-5584	NETPATH	hESC
	EGF-EGFR_Signaling_Pathway	3065-3932	NETPATH	HEK293
	EGF-EGFR_Signaling_Pathway	90427-56924	NETPATH	IMR90,hESC
	EGF-EGFR_Signaling_Pathway	3020-286826	NETPATH	HEK293
	EGF-EGFR_Signaling_Pathway	1808-2185	NETPATH	HEK293
	EGF-EGFR_Signaling_Pathway	857-858	NETPATH	IMR90
	EGF-EGFR_Signaling_Pathway	84894-5923	NETPATH	HEK293
	EGF-EGFR_Signaling_Pathway	6776-6777	NETPATH	IMR90,GM06990
	EGF-EGFR_Signaling_Pathway	2185-1808	NETPATH	hESC
	EGF-EGFR_Signaling_Pathway	3915-3918	NETPATH	IMR90
	EGF-EGFR_Signaling_Pathway	3553-3552	NETPATH	IMR90,hESC
	EGF-EGFR_Signaling_Pathway	3918-3915	NETPATH	HEK293,hESC,GM06990,RWPE1
	EGF-EGFR_Signaling_Pathway	9846-5058	NETPATH	HEK293
	EGF-EGFR_Signaling_Pathway	157769-29028	NETPATH	IMR90,hESC
	EGF-EGFR_Signaling_Pathway	2309-2534	NETPATH	hESC
	EGF-EGFR_Signaling_Pathway	30011-9185	NETPATH	HEK293
	Gastric_cancer_network_1	4082-2534	NETPATH	HEK293
	Gastric_cancer_network_1	4216-6196	NETPATH	HEK293
	Gastric_cancer_network_1	917-916	NETPATH	HEK293,hESC
	Gastric_cancer_network_1	3065-3932	NETPATH	HEK293
	Gastric_cancer_network_1	3020-286826	NETPATH	HEK293
	Gastric_cancer_network_1	1808-2185	NETPATH	HEK293
	Gastric_cancer_network_1	84894-5923	NETPATH	HEK293
	Gastric_cancer_network_1	3918-3915	NETPATH	HEK293,hESC,GM06990,RWPE1
	Gastric_cancer_network_1	9846-5058	NETPATH	HEK293
	Gastric_cancer_network_1	30011-9185	NETPATH	HEK293
	Gastric_cancer_network_2	9180-3977	NETPATH	IMR90,hESC,RWPE1
	Gastric_cancer_network_2	8313-5578	NETPATH	IMR90
	Gastric_cancer_network_2	6777-6776	NETPATH	IMR90,GM06990
	Gastric_cancer_network_2	9180-253260	NETPATH	IMR90,hESC
	Gastric_cancer_network_2	6775-6772	NETPATH	IMR90
	Gastric_cancer_network_2	3549-27148	NETPATH	IMR90
	Gastric_cancer_network_2	6464-3570	NETPATH	IMR90
	Gastric_cancer_network_2	917-916	NETPATH	HEK293,hESC
	Gastric_cancer_network_2	5337-5584	NETPATH	hESC
	Gastric_cancer_network_2	90427-56924	NETPATH	IMR90,hESC
	Gastric_cancer_network_2	857-858	NETPATH	IMR90
	Gastric_cancer_network_2	6776-6777	NETPATH	IMR90,GM06990
	Gastric_cancer_network_2	2185-1808	NETPATH	hESC
	Gastric_cancer_network_2	3915-3918	NETPATH	IMR90
	Gastric_cancer_network_2	3553-3552	NETPATH	IMR90,hESC
	Gastric_cancer_network_2	3918-3915	NETPATH	HEK293,hESC,GM06990,RWPE1
	Gastric_cancer_network_2	157769-29028	NETPATH	IMR90,hESC
	Gastric_cancer_network_2	2309-2534	NETPATH	hESC
	Hedgehog_Signaling_Pathway	9180-3977	NETPATH	IMR90,hESC,RWPE1
	Hedgehog_Signaling_Pathway	8313-5578	NETPATH	IMR90
	Hedgehog_Signaling_Pathway	6777-6776	NETPATH	IMR90,GM06990
	Hedgehog_Signaling_Pathway	9180-253260	NETPATH	IMR90,hESC
	Hedgehog_Signaling_Pathway	6775-6772	NETPATH	IMR90
	Hedgehog_Signaling_Pathway	3549-27148	NETPATH	IMR90
	Hedgehog_Signaling_Pathway	6464-3570	NETPATH	IMR90
	Hedgehog_Signaling_Pathway	90427-56924	NETPATH	IMR90,hESC
	Hedgehog_Signaling_Pathway	857-858	NETPATH	IMR90
	Hedgehog_Signaling_Pathway	6776-6777	NETPATH	IMR90,GM06990
	Hedgehog_Signaling_Pathway	3915-3918	NETPATH	IMR90
	Hedgehog_Signaling_Pathway	3553-3552	NETPATH	IMR90,hESC
	Hedgehog_Signaling_Pathway	157769-29028	NETPATH	IMR90,hESC
	IL-1_signaling_pathway	9180-3977	NETPATH	IMR90,hESC,RWPE1
	IL-1_signaling_pathway	8313-5578	NETPATH	IMR90
	IL-1_signaling_pathway	6777-6776	NETPATH	IMR90,GM06990
	IL-1_signaling_pathway	9180-253260	NETPATH	IMR90,hESC
	IL-1_signaling_pathway	6775-6772	NETPATH	IMR90
	IL-1_signaling_pathway	3549-27148	NETPATH	IMR90
	IL-1_signaling_pathway	6464-3570	NETPATH	IMR90
	IL-1_signaling_pathway	917-916	NETPATH	HEK293,hESC
	IL-1_signaling_pathway	5337-5584	NETPATH	hESC
	IL-1_signaling_pathway	90427-56924	NETPATH	IMR90,hESC
	IL-1_signaling_pathway	857-858	NETPATH	IMR90
	IL-1_signaling_pathway	6776-6777	NETPATH	IMR90,GM06990
	IL-1_signaling_pathway	2185-1808	NETPATH	hESC
	IL-1_signaling_pathway	3915-3918	NETPATH	IMR90
	IL-1_signaling_pathway	3553-3552	NETPATH	IMR90,hESC
	IL-1_signaling_pathway	3918-3915	NETPATH	HEK293,hESC,GM06990,RWPE1
	IL-1_signaling_pathway	157769-29028	NETPATH	IMR90,hESC
	IL-1_signaling_pathway	2309-2534	NETPATH	hESC
	IL-2_Signaling_Pathway	9180-3977	NETPATH	IMR90,hESC,RWPE1
	IL-2_Signaling_Pathway	8313-5578	NETPATH	IMR90
	IL-2_Signaling_Pathway	6777-6776	NETPATH	IMR90,GM06990
	IL-2_Signaling_Pathway	9180-253260	NETPATH	IMR90,hESC
	IL-2_Signaling_Pathway	6775-6772	NETPATH	IMR90
	IL-2_Signaling_Pathway	3549-27148	NETPATH	IMR90
	IL-2_Signaling_Pathway	6464-3570	NETPATH	IMR90
	IL-2_Signaling_Pathway	917-916	NETPATH	HEK293,hESC
	IL-2_Signaling_Pathway	5337-5584	NETPATH	hESC
	IL-2_Signaling_Pathway	90427-56924	NETPATH	IMR90,hESC
	IL-2_Signaling_Pathway	857-858	NETPATH	IMR90
	IL-2_Signaling_Pathway	6776-6777	NETPATH	IMR90,GM06990
	IL-2_Signaling_Pathway	2185-1808	NETPATH	hESC
	IL-2_Signaling_Pathway	3915-3918	NETPATH	IMR90
	IL-2_Signaling_Pathway	3553-3552	NETPATH	IMR90,hESC
	IL-2_Signaling_Pathway	3918-3915	NETPATH	HEK293,hESC,GM06990,RWPE1
	IL-2_Signaling_Pathway	157769-29028	NETPATH	IMR90,hESC
	IL-2_Signaling_Pathway	2309-2534	NETPATH	hESC
	IL-3_Signaling_Pathway	9180-3977	NETPATH	IMR90,hESC,RWPE1
	IL-3_Signaling_Pathway	8313-5578	NETPATH	IMR90
	IL-3_Signaling_Pathway	6777-6776	NETPATH	IMR90,GM06990
	IL-3_Signaling_Pathway	9180-253260	NETPATH	IMR90,hESC
	IL-3_Signaling_Pathway	6775-6772	NETPATH	IMR90
	IL-3_Signaling_Pathway	3549-27148	NETPATH	IMR90
	IL-3_Signaling_Pathway	6464-3570	NETPATH	IMR90
	IL-3_Signaling_Pathway	90427-56924	NETPATH	IMR90,hESC
	IL-3_Signaling_Pathway	857-858	NETPATH	IMR90
	IL-3_Signaling_Pathway	6776-6777	NETPATH	IMR90,GM06990
	IL-3_Signaling_Pathway	3915-3918	NETPATH	IMR90
	IL-3_Signaling_Pathway	3553-3552	NETPATH	IMR90,hESC
	IL-3_Signaling_Pathway	3918-3915	NETPATH	HEK293,hESC,GM06990,RWPE1
	IL-3_Signaling_Pathway	157769-29028	NETPATH	IMR90,hESC
	IL-4_Signaling_Pathway	9180-3977	NETPATH	IMR90,hESC,RWPE1
	IL-4_Signaling_Pathway	8313-5578	NETPATH	IMR90
	IL-4_Signaling_Pathway	6777-6776	NETPATH	IMR90,GM06990
	IL-4_Signaling_Pathway	9180-253260	NETPATH	IMR90,hESC
	IL-4_Signaling_Pathway	6775-6772	NETPATH	IMR90
	IL-4_Signaling_Pathway	3549-27148	NETPATH	IMR90
	IL-4_Signaling_Pathway	6464-3570	NETPATH	IMR90
	IL-4_Signaling_Pathway	90427-56924	NETPATH	IMR90,hESC
	IL-4_Signaling_Pathway	857-858	NETPATH	IMR90
	IL-4_Signaling_Pathway	6776-6777	NETPATH	IMR90,GM06990
	IL-4_Signaling_Pathway	3915-3918	NETPATH	IMR90
	IL-4_Signaling_Pathway	3553-3552	NETPATH	IMR90,hESC
	IL-4_Signaling_Pathway	3918-3915	NETPATH	HEK293,hESC,GM06990,RWPE1
	IL-4_Signaling_Pathway	157769-29028	NETPATH	IMR90,hESC
	IL-5_Signaling_Pathway	9180-3977	NETPATH	IMR90,hESC,RWPE1
	IL-5_Signaling_Pathway	8313-5578	NETPATH	IMR90
	IL-5_Signaling_Pathway	6777-6776	NETPATH	IMR90,GM06990
	IL-5_Signaling_Pathway	9180-253260	NETPATH	IMR90,hESC
	IL-5_Signaling_Pathway	6775-6772	NETPATH	IMR90
	IL-5_Signaling_Pathway	3549-27148	NETPATH	IMR90
	IL-5_Signaling_Pathway	6464-3570	NETPATH	IMR90
	IL-5_Signaling_Pathway	90427-56924	NETPATH	IMR90,hESC
	IL-5_Signaling_Pathway	857-858	NETPATH	IMR90
	IL-5_Signaling_Pathway	6776-6777	NETPATH	IMR90,GM06990
	IL-5_Signaling_Pathway	3915-3918	NETPATH	IMR90
	IL-5_Signaling_Pathway	3553-3552	NETPATH	IMR90,hESC
	IL-5_Signaling_Pathway	3918-3915	NETPATH	HEK293,hESC,GM06990,RWPE1
	IL-5_Signaling_Pathway	157769-29028	NETPATH	IMR90,hESC
	IL-6_signaling_pathway	9180-3977	NETPATH	IMR90,hESC,RWPE1
	IL-6_signaling_pathway	8313-5578	NETPATH	IMR90
	IL-6_signaling_pathway	6777-6776	NETPATH	IMR90,GM06990
	IL-6_signaling_pathway	9180-253260	NETPATH	IMR90,hESC
	IL-6_signaling_pathway	6775-6772	NETPATH	IMR90
	IL-6_signaling_pathway	3549-27148	NETPATH	IMR90
	IL-6_signaling_pathway	6464-3570	NETPATH	IMR90
	IL-6_signaling_pathway	90427-56924	NETPATH	IMR90,hESC
	IL-6_signaling_pathway	857-858	NETPATH	IMR90
	IL-6_signaling_pathway	6776-6777	NETPATH	IMR90,GM06990
	IL-6_signaling_pathway	3915-3918	NETPATH	IMR90
	IL-6_signaling_pathway	3553-3552	NETPATH	IMR90,hESC
	IL-6_signaling_pathway	157769-29028	NETPATH	IMR90,hESC
	IL-7_Signaling_Pathway	9180-3977	NETPATH	IMR90,hESC,RWPE1
	IL-7_Signaling_Pathway	8313-5578	NETPATH	IMR90
	IL-7_Signaling_Pathway	6777-6776	NETPATH	IMR90,GM06990
	IL-7_Signaling_Pathway	9180-253260	NETPATH	IMR90,hESC
	IL-7_Signaling_Pathway	6775-6772	NETPATH	IMR90
	IL-7_Signaling_Pathway	3549-27148	NETPATH	IMR90
	IL-7_Signaling_Pathway	6464-3570	NETPATH	IMR90
	IL-7_Signaling_Pathway	90427-56924	NETPATH	IMR90,hESC
	IL-7_Signaling_Pathway	857-858	NETPATH	IMR90
	IL-7_Signaling_Pathway	6776-6777	NETPATH	IMR90,GM06990
	IL-7_Signaling_Pathway	3915-3918	NETPATH	IMR90
	IL-7_Signaling_Pathway	3553-3552	NETPATH	IMR90,hESC
	IL-7_Signaling_Pathway	3918-3915	NETPATH	HEK293,hESC,GM06990,RWPE1
	IL-7_Signaling_Pathway	157769-29028	NETPATH	IMR90,hESC
	IL-9_Signaling_Pathway	9180-3977	NETPATH	IMR90,hESC,RWPE1
	IL-9_Signaling_Pathway	8313-5578	NETPATH	IMR90
	IL-9_Signaling_Pathway	6777-6776	NETPATH	IMR90,GM06990
	IL-9_Signaling_Pathway	9180-253260	NETPATH	IMR90,hESC
	IL-9_Signaling_Pathway	6775-6772	NETPATH	IMR90
	IL-9_Signaling_Pathway	3549-27148	NETPATH	IMR90
	IL-9_Signaling_Pathway	6464-3570	NETPATH	IMR90
	IL-9_Signaling_Pathway	90427-56924	NETPATH	IMR90,hESC
	IL-9_Signaling_Pathway	857-858	NETPATH	IMR90
	IL-9_Signaling_Pathway	6776-6777	NETPATH	IMR90,GM06990
	IL-9_Signaling_Pathway	3915-3918	NETPATH	IMR90
	IL-9_Signaling_Pathway	3553-3552	NETPATH	IMR90,hESC
	IL-9_Signaling_Pathway	3918-3915	NETPATH	HEK293,hESC,GM06990,RWPE1
	IL-9_Signaling_Pathway	157769-29028	NETPATH	IMR90,hESC
	Kit_receptor_signaling_pathway	9180-3977	NETPATH	IMR90,hESC,RWPE1
	Kit_receptor_signaling_pathway	8313-5578	NETPATH	IMR90
	Kit_receptor_signaling_pathway	6777-6776	NETPATH	IMR90,GM06990
	Kit_receptor_signaling_pathway	9180-253260	NETPATH	IMR90,hESC
	Kit_receptor_signaling_pathway	6775-6772	NETPATH	IMR90
	Kit_receptor_signaling_pathway	3549-27148	NETPATH	IMR90
	Kit_receptor_signaling_pathway	6464-3570	NETPATH	IMR90
	Kit_receptor_signaling_pathway	917-916	NETPATH	HEK293,hESC
	Kit_receptor_signaling_pathway	5337-5584	NETPATH	hESC
	Kit_receptor_signaling_pathway	90427-56924	NETPATH	IMR90,hESC
	Kit_receptor_signaling_pathway	857-858	NETPATH	IMR90
	Kit_receptor_signaling_pathway	6776-6777	NETPATH	IMR90,GM06990
	Kit_receptor_signaling_pathway	2185-1808	NETPATH	hESC
	Kit_receptor_signaling_pathway	3915-3918	NETPATH	IMR90
	Kit_receptor_signaling_pathway	3553-3552	NETPATH	IMR90,hESC
	Kit_receptor_signaling_pathway	3918-3915	NETPATH	HEK293,hESC,GM06990,RWPE1
	Kit_receptor_signaling_pathway	157769-29028	NETPATH	IMR90,hESC
	Kit_receptor_signaling_pathway	2309-2534	NETPATH	hESC
	Notch_Signaling_Pathway	4082-2534	NETPATH	HEK293
	Notch_Signaling_Pathway	4216-6196	NETPATH	HEK293
	Notch_Signaling_Pathway	917-916	NETPATH	HEK293,hESC
	Notch_Signaling_Pathway	3065-3932	NETPATH	HEK293
	Notch_Signaling_Pathway	3020-286826	NETPATH	HEK293
	Notch_Signaling_Pathway	1808-2185	NETPATH	HEK293
	Notch_Signaling_Pathway	84894-5923	NETPATH	HEK293
	Notch_Signaling_Pathway	3918-3915	NETPATH	HEK293,hESC,GM06990,RWPE1
	Notch_Signaling_Pathway	9846-5058	NETPATH	HEK293
	Notch_Signaling_Pathway	30011-9185	NETPATH	HEK293
	Oncostatin_M_Signaling_Pathway	9180-3977	NETPATH	IMR90,hESC,RWPE1
	Oncostatin_M_Signaling_Pathway	8313-5578	NETPATH	IMR90
	Oncostatin_M_Signaling_Pathway	6777-6776	NETPATH	IMR90,GM06990
	Oncostatin_M_Signaling_Pathway	9180-253260	NETPATH	IMR90,hESC
	Oncostatin_M_Signaling_Pathway	6775-6772	NETPATH	IMR90
	Oncostatin_M_Signaling_Pathway	3549-27148	NETPATH	IMR90
	Oncostatin_M_Signaling_Pathway	6464-3570	NETPATH	IMR90
	Oncostatin_M_Signaling_Pathway	917-916	NETPATH	HEK293,hESC
	Oncostatin_M_Signaling_Pathway	5337-5584	NETPATH	hESC
	Oncostatin_M_Signaling_Pathway	90427-56924	NETPATH	IMR90,hESC
	Oncostatin_M_Signaling_Pathway	857-858	NETPATH	IMR90
	Oncostatin_M_Signaling_Pathway	6776-6777	NETPATH	IMR90,GM06990
	Oncostatin_M_Signaling_Pathway	2185-1808	NETPATH	hESC
	Oncostatin_M_Signaling_Pathway	3915-3918	NETPATH	IMR90
	Oncostatin_M_Signaling_Pathway	3553-3552	NETPATH	IMR90,hESC
	Oncostatin_M_Signaling_Pathway	3918-3915	NETPATH	HEK293,hESC,GM06990,RWPE1
	Oncostatin_M_Signaling_Pathway	157769-29028	NETPATH	IMR90,hESC
	Oncostatin_M_Signaling_Pathway	2309-2534	NETPATH	hESC
	TCR_Signaling_Pathway	9180-3977	NETPATH	IMR90,hESC,RWPE1
	TCR_Signaling_Pathway	8313-5578	NETPATH	IMR90
	TCR_Signaling_Pathway	6777-6776	NETPATH	IMR90,GM06990
	TCR_Signaling_Pathway	4082-2534	NETPATH	HEK293
	TCR_Signaling_Pathway	9180-253260	NETPATH	IMR90,hESC
	TCR_Signaling_Pathway	6775-6772	NETPATH	IMR90
	TCR_Signaling_Pathway	4216-6196	NETPATH	HEK293
	TCR_Signaling_Pathway	3549-27148	NETPATH	IMR90
	TCR_Signaling_Pathway	6464-3570	NETPATH	IMR90
	TCR_Signaling_Pathway	917-916	NETPATH	HEK293,hESC
	TCR_Signaling_Pathway	5337-5584	NETPATH	hESC
	TCR_Signaling_Pathway	3065-3932	NETPATH	HEK293
	TCR_Signaling_Pathway	90427-56924	NETPATH	IMR90,hESC
	TCR_Signaling_Pathway	3020-286826	NETPATH	HEK293
	TCR_Signaling_Pathway	1808-2185	NETPATH	HEK293
	TCR_Signaling_Pathway	857-858	NETPATH	IMR90
	TCR_Signaling_Pathway	84894-5923	NETPATH	HEK293
	TCR_Signaling_Pathway	6776-6777	NETPATH	IMR90,GM06990
	TCR_Signaling_Pathway	2185-1808	NETPATH	hESC
	TCR_Signaling_Pathway	3915-3918	NETPATH	IMR90
	TCR_Signaling_Pathway	3553-3552	NETPATH	IMR90,hESC
	TCR_Signaling_Pathway	3918-3915	NETPATH	HEK293,hESC,GM06990,RWPE1
	TCR_Signaling_Pathway	9846-5058	NETPATH	HEK293
	TCR_Signaling_Pathway	157769-29028	NETPATH	IMR90,hESC
	TCR_Signaling_Pathway	2309-2534	NETPATH	hESC
	TCR_Signaling_Pathway	30011-9185	NETPATH	HEK293
	TSLP_Signaling_Pathway	9180-3977	NETPATH	IMR90,hESC,RWPE1
	TSLP_Signaling_Pathway	8313-5578	NETPATH	IMR90
	TSLP_Signaling_Pathway	6777-6776	NETPATH	IMR90,GM06990
	TSLP_Signaling_Pathway	9180-253260	NETPATH	IMR90,hESC
	TSLP_Signaling_Pathway	6775-6772	NETPATH	IMR90
	TSLP_Signaling_Pathway	3549-27148	NETPATH	IMR90
	TSLP_Signaling_Pathway	6464-3570	NETPATH	IMR90
	TSLP_Signaling_Pathway	90427-56924	NETPATH	IMR90,hESC
	TSLP_Signaling_Pathway	857-858	NETPATH	IMR90
	TSLP_Signaling_Pathway	6776-6777	NETPATH	IMR90,GM06990
	TSLP_Signaling_Pathway	3915-3918	NETPATH	IMR90
	TSLP_Signaling_Pathway	3553-3552	NETPATH	IMR90,hESC
	TSLP_Signaling_Pathway	3918-3915	NETPATH	HEK293,hESC,GM06990,RWPE1
	TSLP_Signaling_Pathway	157769-29028	NETPATH	IMR90,hESC
	Wnt_Signaling_Pathway_Netpath	9180-3977	NETPATH	IMR90,hESC,RWPE1
	Wnt_Signaling_Pathway_Netpath	8313-5578	NETPATH	IMR90
	Wnt_Signaling_Pathway_Netpath	6777-6776	NETPATH	IMR90,GM06990
	Wnt_Signaling_Pathway_Netpath	9180-253260	NETPATH	IMR90,hESC
	Wnt_Signaling_Pathway_Netpath	6775-6772	NETPATH	IMR90
	Wnt_Signaling_Pathway_Netpath	3549-27148	NETPATH	IMR90
	Wnt_Signaling_Pathway_Netpath	6464-3570	NETPATH	IMR90
	Wnt_Signaling_Pathway_Netpath	90427-56924	NETPATH	IMR90,hESC
	Wnt_Signaling_Pathway_Netpath	857-858	NETPATH	IMR90
	Wnt_Signaling_Pathway_Netpath	6776-6777	NETPATH	IMR90,GM06990
	Wnt_Signaling_Pathway_Netpath	3915-3918	NETPATH	IMR90
	Wnt_Signaling_Pathway_Netpath	3553-3552	NETPATH	IMR90,hESC
	Wnt_Signaling_Pathway_Netpath	157769-29028	NETPATH	IMR90,hESC
	BCR	2549-55024	NetPath	IMR90
	BCR	55024-7006	NetPath	IMR90
	BCR	5587-6655	NetPath	HEK293
	BCR	2932-3708	NetPath	IMR90
	BCR	6885-2534	NetPath	HEK293
	BCR	5305-29760	NetPath	IMR90
	BCR	2932-4690	NetPath	IMR90
	BCR	930-4775	NetPath	IMR90
	BCR	1022-5921	NetPath	IMR90
	BCR	6772-1385	NetPath	HEK293
	BCR	1147-59338	NetPath	HEK293

## Sheet: Netpath_100kb
	NetPath Pathway Terms	HiC interacting Gene Pairs	Source	Cell lines of interactions
	Alpha_6_Beta_4_signaling_pathway	2475-5590	NETPATH	IMR90
	Alpha_6_Beta_4_signaling_pathway	5578-3908	NETPATH	IMR90
	Alpha_6_Beta_4_signaling_pathway	6777-6776	NETPATH	IMR90,hESC
	Alpha_6_Beta_4_signaling_pathway	5747-50807	NETPATH	HEK293,IMR90,hESC,RWPE1
	Alpha_6_Beta_4_signaling_pathway	5578-53944	NETPATH	IMR90
	Alpha_6_Beta_4_signaling_pathway	815-2870	NETPATH	IMR90
	Alpha_6_Beta_4_signaling_pathway	6775-6772	NETPATH	IMR90,GM06990
	Alpha_6_Beta_4_signaling_pathway	2887-1956	NETPATH	IMR90,hESC,RWPE1
	Alpha_6_Beta_4_signaling_pathway	815-253260	NETPATH	IMR90
	Alpha_6_Beta_4_signaling_pathway	10746-6772	NETPATH	IMR90
	Alpha_6_Beta_4_signaling_pathway	1432-10499	NETPATH	IMR90
	Alpha_6_Beta_4_signaling_pathway	57498-3667	NETPATH	IMR90
	Alpha_6_Beta_4_signaling_pathway	857-1956	NETPATH	IMR90
	Alpha_6_Beta_4_signaling_pathway	6654-9655	NETPATH	HEK293,IMR90
	Alpha_6_Beta_4_signaling_pathway	2475-4904	NETPATH	IMR90
	Alpha_6_Beta_4_signaling_pathway	57498-6772	NETPATH	IMR90
	Alpha_6_Beta_4_signaling_pathway	2885-9020	NETPATH	IMR90
	Alpha_6_Beta_4_signaling_pathway	23411-57178	NETPATH	IMR90,RWPE1
	Alpha_6_Beta_4_signaling_pathway	5058-1432	NETPATH	IMR90
	Alpha_6_Beta_4_signaling_pathway	6776-6777	NETPATH	IMR90,hESC
	Alpha_6_Beta_4_signaling_pathway	3717-23236	NETPATH	IMR90
	Alpha_6_Beta_4_signaling_pathway	3912-3908	NETPATH	IMR90
	Alpha_6_Beta_4_signaling_pathway	57162-4790	NETPATH	IMR90
	Alpha_6_Beta_4_signaling_pathway	9712-868	NETPATH	IMR90
	Alpha_6_Beta_4_signaling_pathway	3554-10746	NETPATH	IMR90
	Alpha_6_Beta_4_signaling_pathway	1387-24149	NETPATH	IMR90
	Alpha_6_Beta_4_signaling_pathway	6772-10746	NETPATH	IMR90
	Androgen_receptor_signaling_pathway	2475-5590	NETPATH	IMR90
	Androgen_receptor_signaling_pathway	5578-3908	NETPATH	IMR90
	Androgen_receptor_signaling_pathway	6777-6776	NETPATH	IMR90,hESC
	Androgen_receptor_signaling_pathway	5747-50807	NETPATH	HEK293,IMR90,hESC,RWPE1
	Androgen_receptor_signaling_pathway	5578-53944	NETPATH	IMR90
	Androgen_receptor_signaling_pathway	815-2870	NETPATH	IMR90
	Androgen_receptor_signaling_pathway	6775-6772	NETPATH	IMR90,GM06990
	Androgen_receptor_signaling_pathway	2887-1956	NETPATH	IMR90,hESC,RWPE1
	Androgen_receptor_signaling_pathway	815-253260	NETPATH	IMR90
	Androgen_receptor_signaling_pathway	10746-6772	NETPATH	IMR90
	Androgen_receptor_signaling_pathway	1432-10499	NETPATH	IMR90
	Androgen_receptor_signaling_pathway	57498-3667	NETPATH	IMR90
	Androgen_receptor_signaling_pathway	3977-253260	NETPATH	RWPE1
	Androgen_receptor_signaling_pathway	857-1956	NETPATH	IMR90
	Androgen_receptor_signaling_pathway	6654-9655	NETPATH	HEK293,IMR90
	Androgen_receptor_signaling_pathway	2475-4904	NETPATH	IMR90
	Androgen_receptor_signaling_pathway	57498-6772	NETPATH	IMR90
	Androgen_receptor_signaling_pathway	2885-9020	NETPATH	IMR90
	Androgen_receptor_signaling_pathway	23411-57178	NETPATH	IMR90,RWPE1
	Androgen_receptor_signaling_pathway	5058-1432	NETPATH	IMR90
	Androgen_receptor_signaling_pathway	6776-6777	NETPATH	IMR90,hESC
	Androgen_receptor_signaling_pathway	3717-23236	NETPATH	IMR90
	Androgen_receptor_signaling_pathway	3912-3908	NETPATH	IMR90
	Androgen_receptor_signaling_pathway	57162-4790	NETPATH	IMR90
	Androgen_receptor_signaling_pathway	9712-868	NETPATH	IMR90
	Androgen_receptor_signaling_pathway	3554-10746	NETPATH	IMR90
	Androgen_receptor_signaling_pathway	1387-24149	NETPATH	IMR90
	Androgen_receptor_signaling_pathway	6772-10746	NETPATH	IMR90
	B_Cell_Receptor_Signaling_Pathway	5747-50807	NETPATH	HEK293,IMR90,hESC,RWPE1
	B_Cell_Receptor_Signaling_Pathway	27071-4790	NETPATH	GM06990
	B_Cell_Receptor_Signaling_Pathway	5058-867	NETPATH	HEK293,hESC
	B_Cell_Receptor_Signaling_Pathway	6775-6772	NETPATH	IMR90,GM06990
	B_Cell_Receptor_Signaling_Pathway	4216-6196	NETPATH	hESC,GM06990
	B_Cell_Receptor_Signaling_Pathway	10411-3164	NETPATH	HEK293
	B_Cell_Receptor_Signaling_Pathway	596-6925	NETPATH	HEK293
	B_Cell_Receptor_Signaling_Pathway	6776-2064	NETPATH	GM06990
	B_Cell_Receptor_Signaling_Pathway	6654-9655	NETPATH	HEK293,IMR90
	B_Cell_Receptor_Signaling_Pathway	3020-286826	NETPATH	HEK293,GM06990
	B_Cell_Receptor_Signaling_Pathway	10892-5596	NETPATH	HEK293
	B_Cell_Receptor_Signaling_Pathway	6772-1385	NETPATH	HEK293
	B_Cell_Receptor_Signaling_Pathway	2185-1808	NETPATH	GM06990
	BDNF_signaling_pathway	2885-4215	NETPATH	hESC
	BDNF_signaling_pathway	2475-5590	NETPATH	IMR90
	BDNF_signaling_pathway	5578-3908	NETPATH	IMR90
	BDNF_signaling_pathway	3815-7006	NETPATH	hESC
	BDNF_signaling_pathway	6777-6776	NETPATH	IMR90,hESC
	BDNF_signaling_pathway	5747-50807	NETPATH	HEK293,IMR90,hESC,RWPE1
	BDNF_signaling_pathway	5578-53944	NETPATH	IMR90
	BDNF_signaling_pathway	27071-4790	NETPATH	GM06990
	BDNF_signaling_pathway	5058-867	NETPATH	HEK293,hESC
	BDNF_signaling_pathway	815-2870	NETPATH	IMR90
	BDNF_signaling_pathway	6775-6772	NETPATH	IMR90,GM06990
	BDNF_signaling_pathway	4216-6196	NETPATH	hESC,GM06990
	BDNF_signaling_pathway	2887-1956	NETPATH	IMR90,hESC,RWPE1
	BDNF_signaling_pathway	815-253260	NETPATH	IMR90
	BDNF_signaling_pathway	10746-6772	NETPATH	IMR90
	BDNF_signaling_pathway	5144-108	NETPATH	hESC
	BDNF_signaling_pathway	1432-10499	NETPATH	IMR90
	BDNF_signaling_pathway	10411-3164	NETPATH	HEK293
	BDNF_signaling_pathway	57498-3667	NETPATH	IMR90
	BDNF_signaling_pathway	596-6925	NETPATH	HEK293
	BDNF_signaling_pathway	857-1956	NETPATH	IMR90
	BDNF_signaling_pathway	6776-2064	NETPATH	GM06990
	BDNF_signaling_pathway	6654-9655	NETPATH	HEK293,IMR90
	BDNF_signaling_pathway	3020-286826	NETPATH	HEK293,GM06990
	BDNF_signaling_pathway	2475-4904	NETPATH	IMR90
	BDNF_signaling_pathway	57498-6772	NETPATH	IMR90
	BDNF_signaling_pathway	2885-9020	NETPATH	IMR90
	BDNF_signaling_pathway	23411-57178	NETPATH	IMR90,RWPE1
	BDNF_signaling_pathway	10892-5596	NETPATH	HEK293
	BDNF_signaling_pathway	6772-1385	NETPATH	HEK293
	BDNF_signaling_pathway	5058-1432	NETPATH	IMR90
	BDNF_signaling_pathway	6776-6777	NETPATH	IMR90,hESC
	BDNF_signaling_pathway	2185-1808	NETPATH	GM06990
	BDNF_signaling_pathway	3717-23236	NETPATH	IMR90
	BDNF_signaling_pathway	3912-3908	NETPATH	IMR90
	BDNF_signaling_pathway	57162-4790	NETPATH	IMR90
	BDNF_signaling_pathway	9712-868	NETPATH	IMR90
	BDNF_signaling_pathway	3554-10746	NETPATH	IMR90
	BDNF_signaling_pathway	1387-24149	NETPATH	IMR90
	BDNF_signaling_pathway	5169-2534	NETPATH	hESC
	BDNF_signaling_pathway	6772-10746	NETPATH	IMR90
	Corticotropin-releasing_hormone	2475-5590	NETPATH	IMR90
	Corticotropin-releasing_hormone	5578-3908	NETPATH	IMR90
	Corticotropin-releasing_hormone	6777-6776	NETPATH	IMR90,hESC
	Corticotropin-releasing_hormone	5747-50807	NETPATH	HEK293,IMR90,hESC,RWPE1
	Corticotropin-releasing_hormone	5578-53944	NETPATH	IMR90
	Corticotropin-releasing_hormone	5058-867	NETPATH	HEK293,hESC
	Corticotropin-releasing_hormone	815-2870	NETPATH	IMR90
	Corticotropin-releasing_hormone	6775-6772	NETPATH	IMR90,GM06990
	Corticotropin-releasing_hormone	2887-1956	NETPATH	IMR90,hESC,RWPE1
	Corticotropin-releasing_hormone	815-253260	NETPATH	IMR90
	Corticotropin-releasing_hormone	10746-6772	NETPATH	IMR90
	Corticotropin-releasing_hormone	1432-10499	NETPATH	IMR90
	Corticotropin-releasing_hormone	10411-3164	NETPATH	HEK293
	Corticotropin-releasing_hormone	57498-3667	NETPATH	IMR90
	Corticotropin-releasing_hormone	596-6925	NETPATH	HEK293
	Corticotropin-releasing_hormone	857-1956	NETPATH	IMR90
	Corticotropin-releasing_hormone	6654-9655	NETPATH	HEK293,IMR90
	Corticotropin-releasing_hormone	3020-286826	NETPATH	HEK293,GM06990
	Corticotropin-releasing_hormone	2475-4904	NETPATH	IMR90
	Corticotropin-releasing_hormone	57498-6772	NETPATH	IMR90
	Corticotropin-releasing_hormone	2885-9020	NETPATH	IMR90
	Corticotropin-releasing_hormone	23411-57178	NETPATH	IMR90,RWPE1
	Corticotropin-releasing_hormone	10892-5596	NETPATH	HEK293
	Corticotropin-releasing_hormone	6772-1385	NETPATH	HEK293
	Corticotropin-releasing_hormone	5058-1432	NETPATH	IMR90
	Corticotropin-releasing_hormone	6776-6777	NETPATH	IMR90,hESC
	Corticotropin-releasing_hormone	3717-23236	NETPATH	IMR90
	Corticotropin-releasing_hormone	3912-3908	NETPATH	IMR90
	Corticotropin-releasing_hormone	57162-4790	NETPATH	IMR90
	Corticotropin-releasing_hormone	9712-868	NETPATH	IMR90
	Corticotropin-releasing_hormone	3554-10746	NETPATH	IMR90
	Corticotropin-releasing_hormone	1387-24149	NETPATH	IMR90
	Corticotropin-releasing_hormone	6772-10746	NETPATH	IMR90
	EGF-EGFR_Signaling_Pathway	2885-4215	NETPATH	hESC
	EGF-EGFR_Signaling_Pathway	2475-5590	NETPATH	IMR90
	EGF-EGFR_Signaling_Pathway	5578-3908	NETPATH	IMR90
	EGF-EGFR_Signaling_Pathway	3815-7006	NETPATH	hESC
	EGF-EGFR_Signaling_Pathway	6777-6776	NETPATH	IMR90,hESC
	EGF-EGFR_Signaling_Pathway	5747-50807	NETPATH	HEK293,IMR90,hESC,RWPE1
	EGF-EGFR_Signaling_Pathway	5578-53944	NETPATH	IMR90
	EGF-EGFR_Signaling_Pathway	27071-4790	NETPATH	GM06990
	EGF-EGFR_Signaling_Pathway	5058-867	NETPATH	HEK293,hESC
	EGF-EGFR_Signaling_Pathway	815-2870	NETPATH	IMR90
	EGF-EGFR_Signaling_Pathway	6775-6772	NETPATH	IMR90,GM06990
	EGF-EGFR_Signaling_Pathway	4216-6196	NETPATH	hESC,GM06990
	EGF-EGFR_Signaling_Pathway	2887-1956	NETPATH	IMR90,hESC,RWPE1
	EGF-EGFR_Signaling_Pathway	815-253260	NETPATH	IMR90
	EGF-EGFR_Signaling_Pathway	10746-6772	NETPATH	IMR90
	EGF-EGFR_Signaling_Pathway	5144-108	NETPATH	hESC
	EGF-EGFR_Signaling_Pathway	1432-10499	NETPATH	IMR90
	EGF-EGFR_Signaling_Pathway	10411-3164	NETPATH	HEK293
	EGF-EGFR_Signaling_Pathway	57498-3667	NETPATH	IMR90
	EGF-EGFR_Signaling_Pathway	3977-253260	NETPATH	RWPE1
	EGF-EGFR_Signaling_Pathway	596-6925	NETPATH	HEK293
	EGF-EGFR_Signaling_Pathway	857-1956	NETPATH	IMR90
	EGF-EGFR_Signaling_Pathway	6776-2064	NETPATH	GM06990
	EGF-EGFR_Signaling_Pathway	6654-9655	NETPATH	HEK293,IMR90
	EGF-EGFR_Signaling_Pathway	3020-286826	NETPATH	HEK293,GM06990
	EGF-EGFR_Signaling_Pathway	2475-4904	NETPATH	IMR90
	EGF-EGFR_Signaling_Pathway	57498-6772	NETPATH	IMR90
	EGF-EGFR_Signaling_Pathway	2885-9020	NETPATH	IMR90
	EGF-EGFR_Signaling_Pathway	23411-57178	NETPATH	IMR90,RWPE1
	EGF-EGFR_Signaling_Pathway	10892-5596	NETPATH	HEK293
	EGF-EGFR_Signaling_Pathway	6772-1385	NETPATH	HEK293
	EGF-EGFR_Signaling_Pathway	5058-1432	NETPATH	IMR90
	EGF-EGFR_Signaling_Pathway	6776-6777	NETPATH	IMR90,hESC
	EGF-EGFR_Signaling_Pathway	2185-1808	NETPATH	GM06990
	EGF-EGFR_Signaling_Pathway	3717-23236	NETPATH	IMR90
	EGF-EGFR_Signaling_Pathway	3912-3908	NETPATH	IMR90
	EGF-EGFR_Signaling_Pathway	57162-4790	NETPATH	IMR90
	EGF-EGFR_Signaling_Pathway	9712-868	NETPATH	IMR90
	EGF-EGFR_Signaling_Pathway	3554-10746	NETPATH	IMR90
	EGF-EGFR_Signaling_Pathway	1387-24149	NETPATH	IMR90
	EGF-EGFR_Signaling_Pathway	5169-2534	NETPATH	hESC
	EGF-EGFR_Signaling_Pathway	6772-10746	NETPATH	IMR90
	Gastric_cancer_network_1	5747-50807	NETPATH	HEK293,IMR90,hESC,RWPE1
	Gastric_cancer_network_1	27071-4790	NETPATH	GM06990
	Gastric_cancer_network_1	5058-867	NETPATH	HEK293,hESC
	Gastric_cancer_network_1	6775-6772	NETPATH	IMR90,GM06990
	Gastric_cancer_network_1	4216-6196	NETPATH	hESC,GM06990
	Gastric_cancer_network_1	10411-3164	NETPATH	HEK293
	Gastric_cancer_network_1	596-6925	NETPATH	HEK293
	Gastric_cancer_network_1	6776-2064	NETPATH	GM06990
	Gastric_cancer_network_1	6654-9655	NETPATH	HEK293,IMR90
	Gastric_cancer_network_1	3020-286826	NETPATH	HEK293,GM06990
	Gastric_cancer_network_1	10892-5596	NETPATH	HEK293
	Gastric_cancer_network_1	6772-1385	NETPATH	HEK293
	Gastric_cancer_network_1	2185-1808	NETPATH	GM06990
	IL-1_signaling_pathway	2475-5590	NETPATH	IMR90
	IL-1_signaling_pathway	5578-3908	NETPATH	IMR90
	IL-1_signaling_pathway	6777-6776	NETPATH	IMR90,hESC
	IL-1_signaling_pathway	5747-50807	NETPATH	HEK293,IMR90,hESC,RWPE1
	IL-1_signaling_pathway	5578-53944	NETPATH	IMR90
	IL-1_signaling_pathway	815-2870	NETPATH	IMR90
	IL-1_signaling_pathway	6775-6772	NETPATH	IMR90,GM06990
	IL-1_signaling_pathway	2887-1956	NETPATH	IMR90,hESC,RWPE1
	IL-1_signaling_pathway	815-253260	NETPATH	IMR90
	IL-1_signaling_pathway	10746-6772	NETPATH	IMR90
	IL-1_signaling_pathway	1432-10499	NETPATH	IMR90
	IL-1_signaling_pathway	57498-3667	NETPATH	IMR90
	IL-1_signaling_pathway	857-1956	NETPATH	IMR90
	IL-1_signaling_pathway	6654-9655	NETPATH	HEK293,IMR90
	IL-1_signaling_pathway	2475-4904	NETPATH	IMR90
	IL-1_signaling_pathway	57498-6772	NETPATH	IMR90
	IL-1_signaling_pathway	2885-9020	NETPATH	IMR90
	IL-1_signaling_pathway	23411-57178	NETPATH	IMR90,RWPE1
	IL-1_signaling_pathway	5058-1432	NETPATH	IMR90
	IL-1_signaling_pathway	6776-6777	NETPATH	IMR90,hESC
	IL-1_signaling_pathway	3717-23236	NETPATH	IMR90
	IL-1_signaling_pathway	3912-3908	NETPATH	IMR90
	IL-1_signaling_pathway	57162-4790	NETPATH	IMR90
	IL-1_signaling_pathway	9712-868	NETPATH	IMR90
	IL-1_signaling_pathway	3554-10746	NETPATH	IMR90
	IL-1_signaling_pathway	1387-24149	NETPATH	IMR90
	IL-1_signaling_pathway	6772-10746	NETPATH	IMR90
	IL-2_Signaling_Pathway	2885-4215	NETPATH	hESC
	IL-2_Signaling_Pathway	2475-5590	NETPATH	IMR90
	IL-2_Signaling_Pathway	5578-3908	NETPATH	IMR90
	IL-2_Signaling_Pathway	3815-7006	NETPATH	hESC
	IL-2_Signaling_Pathway	6777-6776	NETPATH	IMR90,hESC
	IL-2_Signaling_Pathway	5747-50807	NETPATH	HEK293,IMR90,hESC,RWPE1
	IL-2_Signaling_Pathway	5578-53944	NETPATH	IMR90
	IL-2_Signaling_Pathway	5058-867	NETPATH	HEK293,hESC
	IL-2_Signaling_Pathway	815-2870	NETPATH	IMR90
	IL-2_Signaling_Pathway	6775-6772	NETPATH	IMR90,GM06990
	IL-2_Signaling_Pathway	4216-6196	NETPATH	hESC,GM06990
	IL-2_Signaling_Pathway	2887-1956	NETPATH	IMR90,hESC,RWPE1
	IL-2_Signaling_Pathway	815-253260	NETPATH	IMR90
	IL-2_Signaling_Pathway	10746-6772	NETPATH	IMR90
	IL-2_Signaling_Pathway	5144-108	NETPATH	hESC
	IL-2_Signaling_Pathway	1432-10499	NETPATH	IMR90
	IL-2_Signaling_Pathway	57498-3667	NETPATH	IMR90
	IL-2_Signaling_Pathway	857-1956	NETPATH	IMR90
	IL-2_Signaling_Pathway	6654-9655	NETPATH	HEK293,IMR90
	IL-2_Signaling_Pathway	2475-4904	NETPATH	IMR90
	IL-2_Signaling_Pathway	57498-6772	NETPATH	IMR90
	IL-2_Signaling_Pathway	2885-9020	NETPATH	IMR90
	IL-2_Signaling_Pathway	23411-57178	NETPATH	IMR90,RWPE1
	IL-2_Signaling_Pathway	5058-1432	NETPATH	IMR90
	IL-2_Signaling_Pathway	6776-6777	NETPATH	IMR90,hESC
	IL-2_Signaling_Pathway	3717-23236	NETPATH	IMR90
	IL-2_Signaling_Pathway	3912-3908	NETPATH	IMR90
	IL-2_Signaling_Pathway	57162-4790	NETPATH	IMR90
	IL-2_Signaling_Pathway	9712-868	NETPATH	IMR90
	IL-2_Signaling_Pathway	3554-10746	NETPATH	IMR90
	IL-2_Signaling_Pathway	1387-24149	NETPATH	IMR90
	IL-2_Signaling_Pathway	5169-2534	NETPATH	hESC
	IL-2_Signaling_Pathway	6772-10746	NETPATH	IMR90
	IL-3_Signaling_Pathway	2885-4215	NETPATH	hESC
	IL-3_Signaling_Pathway	2475-5590	NETPATH	IMR90
	IL-3_Signaling_Pathway	5578-3908	NETPATH	IMR90
	IL-3_Signaling_Pathway	3815-7006	NETPATH	hESC
	IL-3_Signaling_Pathway	6777-6776	NETPATH	IMR90,hESC
	IL-3_Signaling_Pathway	5747-50807	NETPATH	HEK293,IMR90,hESC,RWPE1
	IL-3_Signaling_Pathway	5578-53944	NETPATH	IMR90
	IL-3_Signaling_Pathway	5058-867	NETPATH	HEK293,hESC
	IL-3_Signaling_Pathway	815-2870	NETPATH	IMR90
	IL-3_Signaling_Pathway	6775-6772	NETPATH	IMR90,GM06990
	IL-3_Signaling_Pathway	4216-6196	NETPATH	hESC,GM06990
	IL-3_Signaling_Pathway	2887-1956	NETPATH	IMR90,hESC,RWPE1
	IL-3_Signaling_Pathway	815-253260	NETPATH	IMR90
	IL-3_Signaling_Pathway	10746-6772	NETPATH	IMR90
	IL-3_Signaling_Pathway	5144-108	NETPATH	hESC
	IL-3_Signaling_Pathway	1432-10499	NETPATH	IMR90
	IL-3_Signaling_Pathway	57498-3667	NETPATH	IMR90
	IL-3_Signaling_Pathway	857-1956	NETPATH	IMR90
	IL-3_Signaling_Pathway	6654-9655	NETPATH	HEK293,IMR90
	IL-3_Signaling_Pathway	2475-4904	NETPATH	IMR90
	IL-3_Signaling_Pathway	57498-6772	NETPATH	IMR90
	IL-3_Signaling_Pathway	2885-9020	NETPATH	IMR90
	IL-3_Signaling_Pathway	23411-57178	NETPATH	IMR90,RWPE1
	IL-3_Signaling_Pathway	5058-1432	NETPATH	IMR90
	IL-3_Signaling_Pathway	6776-6777	NETPATH	IMR90,hESC
	IL-3_Signaling_Pathway	3717-23236	NETPATH	IMR90
	IL-3_Signaling_Pathway	3912-3908	NETPATH	IMR90
	IL-3_Signaling_Pathway	57162-4790	NETPATH	IMR90
	IL-3_Signaling_Pathway	9712-868	NETPATH	IMR90
	IL-3_Signaling_Pathway	3554-10746	NETPATH	IMR90
	IL-3_Signaling_Pathway	1387-24149	NETPATH	IMR90
	IL-3_Signaling_Pathway	5169-2534	NETPATH	hESC
	IL-3_Signaling_Pathway	6772-10746	NETPATH	IMR90
	IL-4_Signaling_Pathway	2885-4215	NETPATH	hESC
	IL-4_Signaling_Pathway	2475-5590	NETPATH	IMR90
	IL-4_Signaling_Pathway	5578-3908	NETPATH	IMR90
	IL-4_Signaling_Pathway	3815-7006	NETPATH	hESC
	IL-4_Signaling_Pathway	6777-6776	NETPATH	IMR90,hESC
	IL-4_Signaling_Pathway	5747-50807	NETPATH	HEK293,IMR90,hESC,RWPE1
	IL-4_Signaling_Pathway	5578-53944	NETPATH	IMR90
	IL-4_Signaling_Pathway	5058-867	NETPATH	HEK293,hESC
	IL-4_Signaling_Pathway	815-2870	NETPATH	IMR90
	IL-4_Signaling_Pathway	6775-6772	NETPATH	IMR90,GM06990
	IL-4_Signaling_Pathway	4216-6196	NETPATH	hESC,GM06990
	IL-4_Signaling_Pathway	2887-1956	NETPATH	IMR90,hESC,RWPE1
	IL-4_Signaling_Pathway	815-253260	NETPATH	IMR90
	IL-4_Signaling_Pathway	10746-6772	NETPATH	IMR90
	IL-4_Signaling_Pathway	5144-108	NETPATH	hESC
	IL-4_Signaling_Pathway	1432-10499	NETPATH	IMR90
	IL-4_Signaling_Pathway	10411-3164	NETPATH	HEK293
	IL-4_Signaling_Pathway	57498-3667	NETPATH	IMR90
	IL-4_Signaling_Pathway	596-6925	NETPATH	HEK293
	IL-4_Signaling_Pathway	857-1956	NETPATH	IMR90
	IL-4_Signaling_Pathway	6654-9655	NETPATH	HEK293,IMR90
	IL-4_Signaling_Pathway	3020-286826	NETPATH	HEK293,GM06990
	IL-4_Signaling_Pathway	2475-4904	NETPATH	IMR90
	IL-4_Signaling_Pathway	57498-6772	NETPATH	IMR90
	IL-4_Signaling_Pathway	2885-9020	NETPATH	IMR90
	IL-4_Signaling_Pathway	23411-57178	NETPATH	IMR90,RWPE1
	IL-4_Signaling_Pathway	10892-5596	NETPATH	HEK293
	IL-4_Signaling_Pathway	6772-1385	NETPATH	HEK293
	IL-4_Signaling_Pathway	5058-1432	NETPATH	IMR90
	IL-4_Signaling_Pathway	6776-6777	NETPATH	IMR90,hESC
	IL-4_Signaling_Pathway	3717-23236	NETPATH	IMR90
	IL-4_Signaling_Pathway	3912-3908	NETPATH	IMR90
	IL-4_Signaling_Pathway	57162-4790	NETPATH	IMR90
	IL-4_Signaling_Pathway	9712-868	NETPATH	IMR90
	IL-4_Signaling_Pathway	3554-10746	NETPATH	IMR90
	IL-4_Signaling_Pathway	1387-24149	NETPATH	IMR90
	IL-4_Signaling_Pathway	5169-2534	NETPATH	hESC
	IL-4_Signaling_Pathway	6772-10746	NETPATH	IMR90
	IL-5_Signaling_Pathway	2885-4215	NETPATH	hESC
	IL-5_Signaling_Pathway	2475-5590	NETPATH	IMR90
	IL-5_Signaling_Pathway	5578-3908	NETPATH	IMR90
	IL-5_Signaling_Pathway	3815-7006	NETPATH	hESC
	IL-5_Signaling_Pathway	6777-6776	NETPATH	IMR90,hESC
	IL-5_Signaling_Pathway	5747-50807	NETPATH	HEK293,IMR90,hESC,RWPE1
	IL-5_Signaling_Pathway	5578-53944	NETPATH	IMR90
	IL-5_Signaling_Pathway	5058-867	NETPATH	HEK293,hESC
	IL-5_Signaling_Pathway	815-2870	NETPATH	IMR90
	IL-5_Signaling_Pathway	6775-6772	NETPATH	IMR90,GM06990
	IL-5_Signaling_Pathway	4216-6196	NETPATH	hESC,GM06990
	IL-5_Signaling_Pathway	2887-1956	NETPATH	IMR90,hESC,RWPE1
	IL-5_Signaling_Pathway	815-253260	NETPATH	IMR90
	IL-5_Signaling_Pathway	10746-6772	NETPATH	IMR90
	IL-5_Signaling_Pathway	5144-108	NETPATH	hESC
	IL-5_Signaling_Pathway	1432-10499	NETPATH	IMR90
	IL-5_Signaling_Pathway	57498-3667	NETPATH	IMR90
	IL-5_Signaling_Pathway	857-1956	NETPATH	IMR90
	IL-5_Signaling_Pathway	6654-9655	NETPATH	HEK293,IMR90
	IL-5_Signaling_Pathway	2475-4904	NETPATH	IMR90
	IL-5_Signaling_Pathway	57498-6772	NETPATH	IMR90
	IL-5_Signaling_Pathway	2885-9020	NETPATH	IMR90
	IL-5_Signaling_Pathway	23411-57178	NETPATH	IMR90,RWPE1
	IL-5_Signaling_Pathway	5058-1432	NETPATH	IMR90
	IL-5_Signaling_Pathway	6776-6777	NETPATH	IMR90,hESC
	IL-5_Signaling_Pathway	3717-23236	NETPATH	IMR90
	IL-5_Signaling_Pathway	3912-3908	NETPATH	IMR90
	IL-5_Signaling_Pathway	57162-4790	NETPATH	IMR90
	IL-5_Signaling_Pathway	9712-868	NETPATH	IMR90
	IL-5_Signaling_Pathway	3554-10746	NETPATH	IMR90
	IL-5_Signaling_Pathway	1387-24149	NETPATH	IMR90
	IL-5_Signaling_Pathway	5169-2534	NETPATH	hESC
	IL-5_Signaling_Pathway	6772-10746	NETPATH	IMR90
	IL-7_Signaling_Pathway	2885-4215	NETPATH	hESC
	IL-7_Signaling_Pathway	2475-5590	NETPATH	IMR90
	IL-7_Signaling_Pathway	5578-3908	NETPATH	IMR90
	IL-7_Signaling_Pathway	3815-7006	NETPATH	hESC
	IL-7_Signaling_Pathway	6777-6776	NETPATH	IMR90,hESC
	IL-7_Signaling_Pathway	5747-50807	NETPATH	HEK293,IMR90,hESC,RWPE1
	IL-7_Signaling_Pathway	5578-53944	NETPATH	IMR90
	IL-7_Signaling_Pathway	5058-867	NETPATH	HEK293,hESC
	IL-7_Signaling_Pathway	815-2870	NETPATH	IMR90
	IL-7_Signaling_Pathway	6775-6772	NETPATH	IMR90,GM06990
	IL-7_Signaling_Pathway	4216-6196	NETPATH	hESC,GM06990
	IL-7_Signaling_Pathway	2887-1956	NETPATH	IMR90,hESC,RWPE1
	IL-7_Signaling_Pathway	815-253260	NETPATH	IMR90
	IL-7_Signaling_Pathway	10746-6772	NETPATH	IMR90
	IL-7_Signaling_Pathway	5144-108	NETPATH	hESC
	IL-7_Signaling_Pathway	1432-10499	NETPATH	IMR90
	IL-7_Signaling_Pathway	57498-3667	NETPATH	IMR90
	IL-7_Signaling_Pathway	857-1956	NETPATH	IMR90
	IL-7_Signaling_Pathway	6654-9655	NETPATH	HEK293,IMR90
	IL-7_Signaling_Pathway	2475-4904	NETPATH	IMR90
	IL-7_Signaling_Pathway	57498-6772	NETPATH	IMR90
	IL-7_Signaling_Pathway	2885-9020	NETPATH	IMR90
	IL-7_Signaling_Pathway	23411-57178	NETPATH	IMR90,RWPE1
	IL-7_Signaling_Pathway	5058-1432	NETPATH	IMR90
	IL-7_Signaling_Pathway	6776-6777	NETPATH	IMR90,hESC
	IL-7_Signaling_Pathway	3717-23236	NETPATH	IMR90
	IL-7_Signaling_Pathway	3912-3908	NETPATH	IMR90
	IL-7_Signaling_Pathway	57162-4790	NETPATH	IMR90
	IL-7_Signaling_Pathway	9712-868	NETPATH	IMR90
	IL-7_Signaling_Pathway	3554-10746	NETPATH	IMR90
	IL-7_Signaling_Pathway	1387-24149	NETPATH	IMR90
	IL-7_Signaling_Pathway	5169-2534	NETPATH	hESC
	IL-7_Signaling_Pathway	6772-10746	NETPATH	IMR90
	IL-9_Signaling_Pathway	2885-4215	NETPATH	hESC
	IL-9_Signaling_Pathway	2475-5590	NETPATH	IMR90
	IL-9_Signaling_Pathway	5578-3908	NETPATH	IMR90
	IL-9_Signaling_Pathway	3815-7006	NETPATH	hESC
	IL-9_Signaling_Pathway	6777-6776	NETPATH	IMR90,hESC
	IL-9_Signaling_Pathway	5747-50807	NETPATH	HEK293,IMR90,hESC,RWPE1
	IL-9_Signaling_Pathway	5578-53944	NETPATH	IMR90
	IL-9_Signaling_Pathway	5058-867	NETPATH	HEK293,hESC
	IL-9_Signaling_Pathway	815-2870	NETPATH	IMR90
	IL-9_Signaling_Pathway	6775-6772	NETPATH	IMR90,GM06990
	IL-9_Signaling_Pathway	4216-6196	NETPATH	hESC,GM06990
	IL-9_Signaling_Pathway	2887-1956	NETPATH	IMR90,hESC,RWPE1
	IL-9_Signaling_Pathway	815-253260	NETPATH	IMR90
	IL-9_Signaling_Pathway	10746-6772	NETPATH	IMR90
	IL-9_Signaling_Pathway	5144-108	NETPATH	hESC
	IL-9_Signaling_Pathway	1432-10499	NETPATH	IMR90
	IL-9_Signaling_Pathway	57498-3667	NETPATH	IMR90
	IL-9_Signaling_Pathway	857-1956	NETPATH	IMR90
	IL-9_Signaling_Pathway	6654-9655	NETPATH	HEK293,IMR90
	IL-9_Signaling_Pathway	2475-4904	NETPATH	IMR90
	IL-9_Signaling_Pathway	57498-6772	NETPATH	IMR90
	IL-9_Signaling_Pathway	2885-9020	NETPATH	IMR90
	IL-9_Signaling_Pathway	23411-57178	NETPATH	IMR90,RWPE1
	IL-9_Signaling_Pathway	5058-1432	NETPATH	IMR90
	IL-9_Signaling_Pathway	6776-6777	NETPATH	IMR90,hESC
	IL-9_Signaling_Pathway	3717-23236	NETPATH	IMR90
	IL-9_Signaling_Pathway	3912-3908	NETPATH	IMR90
	IL-9_Signaling_Pathway	57162-4790	NETPATH	IMR90
	IL-9_Signaling_Pathway	9712-868	NETPATH	IMR90
	IL-9_Signaling_Pathway	3554-10746	NETPATH	IMR90
	IL-9_Signaling_Pathway	1387-24149	NETPATH	IMR90
	IL-9_Signaling_Pathway	5169-2534	NETPATH	hESC
	IL-9_Signaling_Pathway	6772-10746	NETPATH	IMR90
	Kit_receptor_signaling_pathway	2885-4215	NETPATH	hESC
	Kit_receptor_signaling_pathway	2475-5590	NETPATH	IMR90
	Kit_receptor_signaling_pathway	5578-3908	NETPATH	IMR90
	Kit_receptor_signaling_pathway	3815-7006	NETPATH	hESC
	Kit_receptor_signaling_pathway	6777-6776	NETPATH	IMR90,hESC
	Kit_receptor_signaling_pathway	5747-50807	NETPATH	HEK293,IMR90,hESC,RWPE1
	Kit_receptor_signaling_pathway	5578-53944	NETPATH	IMR90
	Kit_receptor_signaling_pathway	5058-867	NETPATH	HEK293,hESC
	Kit_receptor_signaling_pathway	815-2870	NETPATH	IMR90
	Kit_receptor_signaling_pathway	6775-6772	NETPATH	IMR90,GM06990
	Kit_receptor_signaling_pathway	4216-6196	NETPATH	hESC,GM06990
	Kit_receptor_signaling_pathway	2887-1956	NETPATH	IMR90,hESC,RWPE1
	Kit_receptor_signaling_pathway	815-253260	NETPATH	IMR90
	Kit_receptor_signaling_pathway	10746-6772	NETPATH	IMR90
	Kit_receptor_signaling_pathway	5144-108	NETPATH	hESC
	Kit_receptor_signaling_pathway	1432-10499	NETPATH	IMR90
	Kit_receptor_signaling_pathway	57498-3667	NETPATH	IMR90
	Kit_receptor_signaling_pathway	857-1956	NETPATH	IMR90
	Kit_receptor_signaling_pathway	6654-9655	NETPATH	HEK293,IMR90
	Kit_receptor_signaling_pathway	2475-4904	NETPATH	IMR90
	Kit_receptor_signaling_pathway	57498-6772	NETPATH	IMR90
	Kit_receptor_signaling_pathway	2885-9020	NETPATH	IMR90
	Kit_receptor_signaling_pathway	23411-57178	NETPATH	IMR90,RWPE1
	Kit_receptor_signaling_pathway	5058-1432	NETPATH	IMR90
	Kit_receptor_signaling_pathway	6776-6777	NETPATH	IMR90,hESC
	Kit_receptor_signaling_pathway	3717-23236	NETPATH	IMR90
	Kit_receptor_signaling_pathway	3912-3908	NETPATH	IMR90
	Kit_receptor_signaling_pathway	57162-4790	NETPATH	IMR90
	Kit_receptor_signaling_pathway	9712-868	NETPATH	IMR90
	Kit_receptor_signaling_pathway	3554-10746	NETPATH	IMR90
	Kit_receptor_signaling_pathway	1387-24149	NETPATH	IMR90
	Kit_receptor_signaling_pathway	5169-2534	NETPATH	hESC
	Kit_receptor_signaling_pathway	6772-10746	NETPATH	IMR90
	Leptin_signaling_pathway	5747-50807	NETPATH	HEK293,IMR90,hESC,RWPE1
	Leptin_signaling_pathway	5058-867	NETPATH	HEK293,hESC
	Leptin_signaling_pathway	10411-3164	NETPATH	HEK293
	Leptin_signaling_pathway	596-6925	NETPATH	HEK293
	Leptin_signaling_pathway	6654-9655	NETPATH	HEK293,IMR90
	Leptin_signaling_pathway	3020-286826	NETPATH	HEK293,GM06990
	Leptin_signaling_pathway	10892-5596	NETPATH	HEK293
	Leptin_signaling_pathway	6772-1385	NETPATH	HEK293
	Oncostatin_M_Signaling_Pathway	5747-50807	NETPATH	HEK293,IMR90,hESC,RWPE1
	Oncostatin_M_Signaling_Pathway	5058-867	NETPATH	HEK293,hESC
	Oncostatin_M_Signaling_Pathway	2887-1956	NETPATH	IMR90,hESC,RWPE1
	Oncostatin_M_Signaling_Pathway	10411-3164	NETPATH	HEK293
	Oncostatin_M_Signaling_Pathway	3977-253260	NETPATH	RWPE1
	Oncostatin_M_Signaling_Pathway	596-6925	NETPATH	HEK293
	Oncostatin_M_Signaling_Pathway	6654-9655	NETPATH	HEK293,IMR90
	Oncostatin_M_Signaling_Pathway	3020-286826	NETPATH	HEK293,GM06990
	Oncostatin_M_Signaling_Pathway	23411-57178	NETPATH	IMR90,RWPE1
	Oncostatin_M_Signaling_Pathway	10892-5596	NETPATH	HEK293
	Oncostatin_M_Signaling_Pathway	6772-1385	NETPATH	HEK293
	TCR_Signaling_Pathway	2885-4215	NETPATH	hESC
	TCR_Signaling_Pathway	2475-5590	NETPATH	IMR90
	TCR_Signaling_Pathway	5578-3908	NETPATH	IMR90
	TCR_Signaling_Pathway	3815-7006	NETPATH	hESC
	TCR_Signaling_Pathway	6777-6776	NETPATH	IMR90,hESC
	TCR_Signaling_Pathway	5747-50807	NETPATH	HEK293,IMR90,hESC,RWPE1
	TCR_Signaling_Pathway	5578-53944	NETPATH	IMR90
	TCR_Signaling_Pathway	5058-867	NETPATH	HEK293,hESC
	TCR_Signaling_Pathway	815-2870	NETPATH	IMR90
	TCR_Signaling_Pathway	6775-6772	NETPATH	IMR90,GM06990
	TCR_Signaling_Pathway	4216-6196	NETPATH	hESC,GM06990
	TCR_Signaling_Pathway	2887-1956	NETPATH	IMR90,hESC,RWPE1
	TCR_Signaling_Pathway	815-253260	NETPATH	IMR90
	TCR_Signaling_Pathway	10746-6772	NETPATH	IMR90
	TCR_Signaling_Pathway	5144-108	NETPATH	hESC
	TCR_Signaling_Pathway	1432-10499	NETPATH	IMR90
	TCR_Signaling_Pathway	10411-3164	NETPATH	HEK293
	TCR_Signaling_Pathway	57498-3667	NETPATH	IMR90
	TCR_Signaling_Pathway	596-6925	NETPATH	HEK293
	TCR_Signaling_Pathway	857-1956	NETPATH	IMR90
	TCR_Signaling_Pathway	6654-9655	NETPATH	HEK293,IMR90
	TCR_Signaling_Pathway	3020-286826	NETPATH	HEK293,GM06990
	TCR_Signaling_Pathway	2475-4904	NETPATH	IMR90
	TCR_Signaling_Pathway	57498-6772	NETPATH	IMR90
	TCR_Signaling_Pathway	2885-9020	NETPATH	IMR90
	TCR_Signaling_Pathway	23411-57178	NETPATH	IMR90,RWPE1
	TCR_Signaling_Pathway	10892-5596	NETPATH	HEK293
	TCR_Signaling_Pathway	6772-1385	NETPATH	HEK293
	TCR_Signaling_Pathway	5058-1432	NETPATH	IMR90
	TCR_Signaling_Pathway	6776-6777	NETPATH	IMR90,hESC
	TCR_Signaling_Pathway	3717-23236	NETPATH	IMR90
	TCR_Signaling_Pathway	3912-3908	NETPATH	IMR90
	TCR_Signaling_Pathway	57162-4790	NETPATH	IMR90
	TCR_Signaling_Pathway	9712-868	NETPATH	IMR90
	TCR_Signaling_Pathway	3554-10746	NETPATH	IMR90
	TCR_Signaling_Pathway	1387-24149	NETPATH	IMR90
	TCR_Signaling_Pathway	5169-2534	NETPATH	hESC
	TCR_Signaling_Pathway	6772-10746	NETPATH	IMR90
	TNF_alpha_Signaling_Pathway	2885-4215	NETPATH	hESC
	TNF_alpha_Signaling_Pathway	2475-5590	NETPATH	IMR90
	TNF_alpha_Signaling_Pathway	5578-3908	NETPATH	IMR90
	TNF_alpha_Signaling_Pathway	3815-7006	NETPATH	hESC
	TNF_alpha_Signaling_Pathway	6777-6776	NETPATH	IMR90,hESC
	TNF_alpha_Signaling_Pathway	5747-50807	NETPATH	HEK293,IMR90,hESC,RWPE1
	TNF_alpha_Signaling_Pathway	5578-53944	NETPATH	IMR90
	TNF_alpha_Signaling_Pathway	5058-867	NETPATH	HEK293,hESC
	TNF_alpha_Signaling_Pathway	815-2870	NETPATH	IMR90
	TNF_alpha_Signaling_Pathway	6775-6772	NETPATH	IMR90,GM06990
	TNF_alpha_Signaling_Pathway	4216-6196	NETPATH	hESC,GM06990
	TNF_alpha_Signaling_Pathway	2887-1956	NETPATH	IMR90,hESC,RWPE1
	TNF_alpha_Signaling_Pathway	815-253260	NETPATH	IMR90
	TNF_alpha_Signaling_Pathway	10746-6772	NETPATH	IMR90
	TNF_alpha_Signaling_Pathway	5144-108	NETPATH	hESC
	TNF_alpha_Signaling_Pathway	1432-10499	NETPATH	IMR90
	TNF_alpha_Signaling_Pathway	57498-3667	NETPATH	IMR90
	TNF_alpha_Signaling_Pathway	857-1956	NETPATH	IMR90
	TNF_alpha_Signaling_Pathway	6654-9655	NETPATH	HEK293,IMR90
	TNF_alpha_Signaling_Pathway	2475-4904	NETPATH	IMR90
	TNF_alpha_Signaling_Pathway	57498-6772	NETPATH	IMR90
	TNF_alpha_Signaling_Pathway	2885-9020	NETPATH	IMR90
	TNF_alpha_Signaling_Pathway	23411-57178	NETPATH	IMR90,RWPE1
	TNF_alpha_Signaling_Pathway	5058-1432	NETPATH	IMR90
	TNF_alpha_Signaling_Pathway	6776-6777	NETPATH	IMR90,hESC
	TNF_alpha_Signaling_Pathway	3717-23236	NETPATH	IMR90
	TNF_alpha_Signaling_Pathway	3912-3908	NETPATH	IMR90
	TNF_alpha_Signaling_Pathway	57162-4790	NETPATH	IMR90
	TNF_alpha_Signaling_Pathway	9712-868	NETPATH	IMR90
	TNF_alpha_Signaling_Pathway	3554-10746	NETPATH	IMR90
	TNF_alpha_Signaling_Pathway	1387-24149	NETPATH	IMR90
	TNF_alpha_Signaling_Pathway	5169-2534	NETPATH	hESC
	TNF_alpha_Signaling_Pathway	6772-10746	NETPATH	IMR90
	TSH_signaling_pathway	2885-4215	NETPATH	hESC
	TSH_signaling_pathway	2475-5590	NETPATH	IMR90
	TSH_signaling_pathway	5578-3908	NETPATH	IMR90
	TSH_signaling_pathway	3815-7006	NETPATH	hESC
	TSH_signaling_pathway	6777-6776	NETPATH	IMR90,hESC
	TSH_signaling_pathway	5747-50807	NETPATH	HEK293,IMR90,hESC,RWPE1
	TSH_signaling_pathway	5578-53944	NETPATH	IMR90
	TSH_signaling_pathway	5058-867	NETPATH	HEK293,hESC
	TSH_signaling_pathway	815-2870	NETPATH	IMR90
	TSH_signaling_pathway	6775-6772	NETPATH	IMR90,GM06990
	TSH_signaling_pathway	4216-6196	NETPATH	hESC,GM06990
	TSH_signaling_pathway	2887-1956	NETPATH	IMR90,hESC,RWPE1
	TSH_signaling_pathway	815-253260	NETPATH	IMR90
	TSH_signaling_pathway	10746-6772	NETPATH	IMR90
	TSH_signaling_pathway	5144-108	NETPATH	hESC
	TSH_signaling_pathway	1432-10499	NETPATH	IMR90
	TSH_signaling_pathway	10411-3164	NETPATH	HEK293
	TSH_signaling_pathway	57498-3667	NETPATH	IMR90
	TSH_signaling_pathway	596-6925	NETPATH	HEK293
	TSH_signaling_pathway	857-1956	NETPATH	IMR90
	TSH_signaling_pathway	6654-9655	NETPATH	HEK293,IMR90
	TSH_signaling_pathway	3020-286826	NETPATH	HEK293,GM06990
	TSH_signaling_pathway	2475-4904	NETPATH	IMR90
	TSH_signaling_pathway	57498-6772	NETPATH	IMR90
	TSH_signaling_pathway	2885-9020	NETPATH	IMR90
	TSH_signaling_pathway	23411-57178	NETPATH	IMR90,RWPE1
	TSH_signaling_pathway	10892-5596	NETPATH	HEK293
	TSH_signaling_pathway	6772-1385	NETPATH	HEK293
	TSH_signaling_pathway	5058-1432	NETPATH	IMR90
	TSH_signaling_pathway	6776-6777	NETPATH	IMR90,hESC
	TSH_signaling_pathway	3717-23236	NETPATH	IMR90
	TSH_signaling_pathway	3912-3908	NETPATH	IMR90
	TSH_signaling_pathway	57162-4790	NETPATH	IMR90
	TSH_signaling_pathway	9712-868	NETPATH	IMR90
	TSH_signaling_pathway	3554-10746	NETPATH	IMR90
	TSH_signaling_pathway	1387-24149	NETPATH	IMR90
	TSH_signaling_pathway	5169-2534	NETPATH	hESC
	TSH_signaling_pathway	6772-10746	NETPATH	IMR90
	TSLP_Signaling_Pathway	2885-4215	NETPATH	hESC
	TSLP_Signaling_Pathway	2475-5590	NETPATH	IMR90
	TSLP_Signaling_Pathway	5578-3908	NETPATH	IMR90
	TSLP_Signaling_Pathway	3815-7006	NETPATH	hESC
	TSLP_Signaling_Pathway	6777-6776	NETPATH	IMR90,hESC
	TSLP_Signaling_Pathway	5747-50807	NETPATH	HEK293,IMR90,hESC,RWPE1
	TSLP_Signaling_Pathway	5578-53944	NETPATH	IMR90
	TSLP_Signaling_Pathway	27071-4790	NETPATH	GM06990
	TSLP_Signaling_Pathway	5058-867	NETPATH	HEK293,hESC
	TSLP_Signaling_Pathway	815-2870	NETPATH	IMR90
	TSLP_Signaling_Pathway	6775-6772	NETPATH	IMR90,GM06990
	TSLP_Signaling_Pathway	4216-6196	NETPATH	hESC,GM06990
	TSLP_Signaling_Pathway	2887-1956	NETPATH	IMR90,hESC,RWPE1
	TSLP_Signaling_Pathway	815-253260	NETPATH	IMR90
	TSLP_Signaling_Pathway	10746-6772	NETPATH	IMR90
	TSLP_Signaling_Pathway	5144-108	NETPATH	hESC
	TSLP_Signaling_Pathway	1432-10499	NETPATH	IMR90
	TSLP_Signaling_Pathway	57498-3667	NETPATH	IMR90
	TSLP_Signaling_Pathway	857-1956	NETPATH	IMR90
	TSLP_Signaling_Pathway	6776-2064	NETPATH	GM06990
	TSLP_Signaling_Pathway	6654-9655	NETPATH	HEK293,IMR90
	TSLP_Signaling_Pathway	3020-286826	NETPATH	HEK293,GM06990
	TSLP_Signaling_Pathway	2475-4904	NETPATH	IMR90
	TSLP_Signaling_Pathway	57498-6772	NETPATH	IMR90
	TSLP_Signaling_Pathway	2885-9020	NETPATH	IMR90
	TSLP_Signaling_Pathway	23411-57178	NETPATH	IMR90,RWPE1
	TSLP_Signaling_Pathway	5058-1432	NETPATH	IMR90
	TSLP_Signaling_Pathway	6776-6777	NETPATH	IMR90,hESC
	TSLP_Signaling_Pathway	2185-1808	NETPATH	GM06990
	TSLP_Signaling_Pathway	3717-23236	NETPATH	IMR90
	TSLP_Signaling_Pathway	3912-3908	NETPATH	IMR90
	TSLP_Signaling_Pathway	57162-4790	NETPATH	IMR90
	TSLP_Signaling_Pathway	9712-868	NETPATH	IMR90
	TSLP_Signaling_Pathway	3554-10746	NETPATH	IMR90
	TSLP_Signaling_Pathway	1387-24149	NETPATH	IMR90
	TSLP_Signaling_Pathway	5169-2534	NETPATH	hESC
	TSLP_Signaling_Pathway	6772-10746	NETPATH	IMR90
	Wnt_Signaling_Pathway_Netpath	2475-5590	NETPATH	IMR90
	Wnt_Signaling_Pathway_Netpath	5578-3908	NETPATH	IMR90
	Wnt_Signaling_Pathway_Netpath	6777-6776	NETPATH	IMR90,hESC
	Wnt_Signaling_Pathway_Netpath	5747-50807	NETPATH	HEK293,IMR90,hESC,RWPE1
	Wnt_Signaling_Pathway_Netpath	5578-53944	NETPATH	IMR90
	Wnt_Signaling_Pathway_Netpath	815-2870	NETPATH	IMR90
	Wnt_Signaling_Pathway_Netpath	6775-6772	NETPATH	IMR90,GM06990
	Wnt_Signaling_Pathway_Netpath	2887-1956	NETPATH	IMR90,hESC,RWPE1
	Wnt_Signaling_Pathway_Netpath	815-253260	NETPATH	IMR90
	Wnt_Signaling_Pathway_Netpath	10746-6772	NETPATH	IMR90
	Wnt_Signaling_Pathway_Netpath	1432-10499	NETPATH	IMR90
	Wnt_Signaling_Pathway_Netpath	57498-3667	NETPATH	IMR90
	Wnt_Signaling_Pathway_Netpath	857-1956	NETPATH	IMR90
	Wnt_Signaling_Pathway_Netpath	6654-9655	NETPATH	HEK293,IMR90
	Wnt_Signaling_Pathway_Netpath	2475-4904	NETPATH	IMR90
	Wnt_Signaling_Pathway_Netpath	57498-6772	NETPATH	IMR90
	Wnt_Signaling_Pathway_Netpath	2885-9020	NETPATH	IMR90
	Wnt_Signaling_Pathway_Netpath	23411-57178	NETPATH	IMR90,RWPE1
	Wnt_Signaling_Pathway_Netpath	5058-1432	NETPATH	IMR90
	Wnt_Signaling_Pathway_Netpath	6776-6777	NETPATH	IMR90,hESC
	Wnt_Signaling_Pathway_Netpath	3717-23236	NETPATH	IMR90
	Wnt_Signaling_Pathway_Netpath	3912-3908	NETPATH	IMR90
	Wnt_Signaling_Pathway_Netpath	57162-4790	NETPATH	IMR90
	Wnt_Signaling_Pathway_Netpath	9712-868	NETPATH	IMR90
	Wnt_Signaling_Pathway_Netpath	3554-10746	NETPATH	IMR90
	Wnt_Signaling_Pathway_Netpath	1387-24149	NETPATH	IMR90
	Wnt_Signaling_Pathway_Netpath	6772-10746	NETPATH	IMR90

## Sheet: Housekeeping_10kb
	House-keeping HiC interacting Gene Pairs	Cell lines of interactions
	5194-339804	HEK293
	100533467-2073	GM06990
	10055-2909	IMR90
	9931-25926	HEK293
	7150-51654	IMR90
	80351-3416	HEK293,IMR90
	115286-9039	HEK293
	26121-29844	BT483,hESC
	6729-9692	HEK293,IMR90
	6814-23155	HEK293
	83608-10982	IMR90
	6434-51726	HEK293
	2585-9101	IMR90
	23451-9330	IMR90
	24144-8459	HEK293,hESC
	201163-91647	RWPE1
	8451-3916	HEK293,IMR90
	2098-8803	HEK293,IMR90
	9230-4670	IMR90
	5501-5037	IMR90
	51058-79078	IMR90
	3836-26355	HEK293
	134218-55299	BT483,RWPE1
	6434-55171	HEK293,GM06990
	10296-170960	GM06990
	100533467-7174	HEK293,IMR90
	100532726-92105	IMR90,RWPE1
	64434-9690	HEK293,IMR90,hESC,GM06990,RWPE1
	593-55101	BT483
	25821-55754	IMR90
	116138-93643	IMR90
	23019-79918	IMR90,RWPE1
	7307-7109	GM06990
	7727-79903	HEK293,IMR90
	5297-1399	HEK293,IMR90,GM06990
	10482-5436	HEK293
	23609-5894	BT483,IMR90,hESC
	5297-128989	HEK293
	10992-84285	IMR90,RWPE1
	51058-9682	HEK293
	387893-23545	RWPE1
	63826-55720	BT483
	29068-399979	IMR90,hESC
	219541-25921	HEK293
	6342-4116	HEK293,IMR90
	55234-65083	IMR90
	2665-54906	BT483
	7203-56893	IMR90
	9380-9925	BT483,HEK293,IMR90,hESC,GM06990
	8498-126328	HEK293,IMR90,hESC
	84274-121665	HEK293
	284004-3607	BT483,HEK293,GM06990,RWPE1
	84271-6942	GM06990
	51449-6637	BT483,HEK293,IMR90,RWPE1
	1209-10452	HEK293,IMR90,hESC,GM06990
	6780-55661	HEK293,IMR90,hESC,GM06990,RWPE1
	7917-57819	HEK293
	55763-79644	HEK293,IMR90
	4722-23788	HEK293
	4123-10073	HEK293
	6228-84240	IMR90
	55253-27342	GM06990
	4771-55954	IMR90
	51603-27252	IMR90
	387522-9825	IMR90
	5291-56945	HEK293
	7307-6612	HEK293
	80895-140739	IMR90
	27297-27342	HEK293,IMR90
	10575-339804	IMR90
	8992-662	IMR90,GM06990
	6185-9675	IMR90
	54888-10299	IMR90
	56893-100527963	HEK293,IMR90
	64978-6730	RWPE1
	51-23558	IMR90
	4836-9343	IMR90
	22872-58478	HEK293,IMR90
	7320-10802	IMR90
	51060-23318	HEK293
	8241-56548	IMR90
	5708-1981	BT483,IMR90,RWPE1
	4849-79042	GM06990
	54930-5693	GM06990
	8648-391356	IMR90
	6874-9885	HEK293,IMR90,hESC
	7748-4676	hESC
	9950-3705	GM06990
	137492-29883	HEK293,IMR90,GM06990
	8314-11188	HEK293,RWPE1
	11325-57003	HEK293,IMR90,hESC,GM06990
	55831-285367	HEK293
	55325-57587	IMR90
	23091-9445	HEK293
	283219-79053	IMR90,GM06990
	5018-55147	HEK293
	9391-23020	HEK293,hESC
	755-7109	HEK293
	8816-2079	hESC
	2889-10585	HEK293,IMR90,GM06990,RWPE1
	9967-54936	GM06990
	51117-10999	GM06990
	22985-63874	IMR90
	27257-11212	HEK293,IMR90
	5245-8405	HEK293
	79991-9446	IMR90,GM06990
	25824-7536	HEK293,GM06990
	55660-10254	HEK293
	7789-27301	IMR90
	27339-1642	GM06990
	26994-114883	HEK293
	54867-10113	HEK293
	23478-84942	HEK293
	55012-58533	IMR90
	2181-10056	HEK293
	55333-10001	RWPE1
	51290-60488	hESC
	161-66005	HEK293,IMR90,hESC,GM06990,RWPE1
	7322-5813	IMR90
	51074-55226	IMR90
	6950-9589	HEK293
	1175-2909	IMR90,GM06990
	79159-51386	HEK293,IMR90
	23216-51088	IMR90
	405-9869	HEK293,IMR90,RWPE1
	10142-85865	HEK293
	161-54472	HEK293,IMR90,hESC
	7536-5526	HEK293
	283537-51371	HEK293,IMR90
	10928-9218	IMR90
	9898-57459	IMR90
	9632-23234	HEK293
	64771-6631	IMR90,hESC
	7332-5594	HEK293
	51441-6883	HEK293
	5476-63925	GM06990
	3035-153527	IMR90
	7918-57819	HEK293
	9807-54870	HEK293
	59343-6434	IMR90
	25989-10066	HEK293,GM06990
	5283-8816	IMR90
	8726-84233	IMR90
	9470-5147	IMR90
	9925-64425	GM06990
	124641-10594	HEK293
	25879-81034	IMR90
	2734-79726	HEK293,hESC
	8065-5962	IMR90
	57787-1209	IMR90
	23476-10270	HEK293,IMR90,GM06990
	79159-5435	HEK293
	4149-2342	IMR90,hESC,GM06990,RWPE1
	23468-84305	HEK293
	8546-6902	BT483,HEK293,IMR90,hESC
	23398-285672	IMR90
	55837-58533	HEK293
	81579-113612	IMR90
	11083-9885	HEK293
	24148-7165	HEK293,GM06990,RWPE1
	6477-83752	hESC,GM06990,RWPE1
	4702-54542	IMR90,hESC
	22839-100527943	HEK293,IMR90,RWPE1
	26574-79893	HEK293
	56894-6612	HEK293
	56652-55719	HEK293,IMR90,hESC
	55745-3895	BT483,HEK293,hESC
	8520-26003	IMR90
	23054-26133	HEK293,IMR90,RWPE1
	6921-55284	HEK293,IMR90
	5514-9656	IMR90
	80762-10007	HEK293,GM06990
	124402-3163	GM06990
	9703-6388	HEK293
	22820-56941	BT483,IMR90,hESC,GM06990
	11051-79068	HEK293
	64841-122809	hESC
	23647-10612	IMR90
	28989-1861	HEK293,IMR90
	56919-9135	HEK293,IMR90,hESC,GM06990
	83752-10294	IMR90,hESC
	515-79084	HEK293
	26270-55735	IMR90
	286053-83940	IMR90
	1476-7109	HEK293,IMR90
	54994-11083	HEK293,IMR90,hESC,GM06990,RWPE1
	8725-9141	HEK293
	55219-23585	HEK293,IMR90,hESC
	51619-55744	IMR90
	4682-7874	IMR90
	9675-58490	IMR90
	10210-4712	IMR90
	25839-11269	HEK293,IMR90,hESC
	112840-5529	HEK293,IMR90
	128989-1312	HEK293,GM06990
	57592-5298	BT483
	28956-23381	IMR90
	94239-54606	HEK293
	6184-60678	HEK293
	51119-55253	HEK293
	22878-10982	HEK293
	5510-3069	IMR90
	55012-6729	HEK293,IMR90,hESC
	27229-146050	hESC
	54187-10541	HEK293,IMR90,GM06990
	8846-22938	hESC,GM06990
	10190-129531	IMR90
	7528-79446	GM06990
	79607-3703	IMR90,GM06990
	4771-8563	HEK293,IMR90
	10999-26995	IMR90
	2193-439	GM06990
	84287-64210	hESC,RWPE1
	51324-4947	HEK293,IMR90,hESC,GM06990
	29115-9772	HEK293
	8455-60493	IMR90
	23023-56941	HEK293,IMR90
	6184-7879	HEK293,IMR90,hESC
	55608-79587	hESC
	375-200205	IMR90
	528-25879	HEK293,IMR90
	200933-22916	hESC
	4771-8897	HEK293,IMR90,hESC,GM06990,RWPE1
	7511-10285	IMR90
	10180-327	HEK293
	116138-88745	HEK293,IMR90,hESC,GM06990
	6786-6240	HEK293,GM06990
	83939-11342	IMR90
	8446-10617	hESC
	11152-55593	HEK293
	80196-51433	IMR90,GM06990
	10328-1327	RWPE1
	60314-8086	IMR90,GM06990
	5928-8565	IMR90
	5566-54862	IMR90
	10574-84693	HEK293
	2181-51719	HEK293
	60682-135154	hESC
	84991-2665	hESC
	7982-3475	HEK293
	9575-6731	IMR90
	64771-84300	HEK293
	84231-7249	IMR90
	124512-5635	IMR90,GM06990
	10238-11325	HEK293
	553115-10657	GM06990,RWPE1
	10988-55591	HEK293,IMR90
	9325-4947	IMR90,GM06990
	5902-1312	GM06990
	1861-5524	HEK293
	84991-84893	IMR90
	8943-55643	IMR90,hESC,GM06990
	55884-5037	HEK293
	11161-91754	RWPE1
	1642-219541	IMR90
	51093-5546	IMR90,GM06990
	163882-64216	IMR90
	205564-1739	HEK293
	51-5635	HEK293,IMR90,GM06990
	83608-84307	IMR90,GM06990
	9125-10109	IMR90
	8841-9812	hESC
	51263-129531	BT483,GM06990
	7265-114825	HEK293,IMR90,hESC
	84081-9527	HEK293,IMR90
	22993-54439	HEK293
	10869-51447	hESC
	57128-8899	IMR90
	4968-10474	HEK293
	29110-11260	HEK293,IMR90,hESC
	7296-4801	IMR90
	79811-4643	HEK293,IMR90,hESC
	8729-10121	HEK293,IMR90,GM06990
	80308-57459	HEK293
	100534599-22820	HEK293,IMR90,hESC,GM06990,RWPE1
	60314-84926	BT483
	79637-9772	IMR90
	81576-54862	HEK293
	4799-51510	hESC
	55325-83891	IMR90,GM06990,RWPE1
	63935-996	hESC
	648-22921	HEK293
	16-11269	HEK293,GM06990
	55031-283106	hESC
	6478-51714	GM06990
	200933-5130	HEK293,IMR90,GM06990,RWPE1
	26156-29066	IMR90,hESC
	26190-51552	HEK293,GM06990
	10978-1500	GM06990
	7014-80777	HEK293
	55035-3376	HEK293,IMR90,hESC
	5875-161424	GM06990
	55902-55245	HEK293
	3308-9879	hESC
	51763-7531	IMR90
	83548-2963	HEK293
	388962-8446	IMR90
	23304-9477	IMR90
	9410-553115	IMR90
	93643-5528	HEK293
	25963-27229	hESC
	79446-7528	HEK293
	3688-80314	HEK293,IMR90
	51274-51088	IMR90
	51304-285343	HEK293
	7174-2073	HEK293,hESC
	83891-57587	HEK293,IMR90,hESC,GM06990
	55072-79178	HEK293
	5936-10432	IMR90
	65018-1650	HEK293,IMR90
	55892-7095	HEK293
	84287-51013	BT483,HEK293
	55701-328	HEK293
	11269-6483	HEK293
	54930-5018	GM06990
	60678-131601	IMR90
	1487-10296	IMR90,GM06990
	7181-10988	HEK293,IMR90
	51523-1495	HEK293
	128866-83737	GM06990
	9275-9031	HEK293,IMR90,hESC,RWPE1
	9117-51188	BT483
	55239-11051	IMR90,hESC
	22985-55147	HEK293,hESC,RWPE1
	55624-51249	HEK293,IMR90
	51-6730	HEK293
	55585-10456	HEK293
	51371-219402	HEK293
	387893-10959	IMR90,hESC
	5431-10606	HEK293,IMR90
	9785-9798	HEK293
	55744-64983	HEK293,IMR90,GM06990
	79587-55608	HEK293,IMR90
	5481-9693	HEK293,IMR90,hESC,RWPE1
	9419-5281	BT483,HEK293,IMR90,hESC
	4089-4200	IMR90,hESC
	6731-79644	IMR90
	55929-55182	IMR90,RWPE1
	539-2618	HEK293
	22882-100533106	IMR90
	10162-8078	HEK293
	5605-1938	GM06990
	1994-4701	HEK293
	26148-56889	HEK293
	23304-88745	HEK293,IMR90
	55760-54764	HEK293
	11244-79139	IMR90
	23118-85313	IMR90
	55735-90326	HEK293,IMR90
	51499-283459	GM06990
	55787-94056	hESC
	5917-79646	HEK293,IMR90,hESC
	60678-7879	HEK293,IMR90
	10773-54542	IMR90,GM06990,RWPE1
	132-26985	BT483,HEK293
	3837-996	HEK293,IMR90
	9577-9553	HEK293,IMR90,hESC
	1399-5594	IMR90
	84364-1643	HEK293,GM06990
	10898-4176	HEK293
	100526783-8800	HEK293,IMR90
	100526783-390637	IMR90
	65264-10241	hESC
	64432-85403	IMR90
	337867-7174	HEK293
	56061-84516	IMR90
	51552-9128	HEK293
	9552-9135	GM06990
	10168-51304	IMR90
	6729-58533	IMR90,hESC
	10240-11193	RWPE1
	7073-79892	HEK293,IMR90,GM06990,RWPE1
	51441-65979	GM06990
	5824-1314	HEK293,IMR90,hESC,GM06990,RWPE1
	1198-84993	IMR90,GM06990
	94239-5814	GM06990
	5824-9826	IMR90
	5599-267004	IMR90
	100529241-9330	IMR90
	5604-10302	HEK293,IMR90,hESC,GM06990
	55664-50808	BT483,RWPE1
	84081-1362	HEK293,IMR90
	1398-51763	HEK293,IMR90,GM06990,RWPE1
	56889-84458	HEK293,hESC,GM06990
	5007-1642	IMR90
	23412-22921	HEK293
	84895-5524	HEK293,IMR90
	9375-337867	HEK293,IMR90,GM06990
	286262-29882	HEK293
	7030-10013	IMR90
	692094-57704	HEK293,IMR90,hESC,GM06990
	5250-7112	HEK293
	5291-9276	IMR90
	114883-9813	hESC
	51523-5813	IMR90
	58497-388695	HEK293,IMR90,GM06990
	9604-10007	IMR90
	55798-813	IMR90
	145567-55051	HEK293,IMR90,hESC,GM06990,RWPE1
	94104-10694	HEK293
	51218-10914	HEK293
	23244-23216	IMR90
	23381-7818	IMR90
	55324-8893	HEK293
	10084-7355	BT483,hESC,GM06990
	50814-8776	IMR90
	5824-5546	HEK293
	127428-65979	HEK293
	5824-50717	HEK293
	9129-54460	HEK293,IMR90
	27067-6921	HEK293,hESC
	22882-79139	HEK293,IMR90,hESC,RWPE1
	5429-55168	IMR90
	7323-493856	HEK293,GM06990
	6182-9146	GM06990
	23261-11315	HEK293
	9777-171023	HEK293,IMR90,GM06990
	347734-5429	HEK293
	10432-100526737	BT483,HEK293,RWPE1
	114883-23318	IMR90
	6810-9810	HEK293
	54788-119504	HEK293,IMR90,GM06990
	22931-10730	HEK293
	205564-200933	HEK293,IMR90,hESC
	56655-9801	IMR90
	10011-4695	RWPE1
	6100-51251	IMR90
	10181-11334	HEK293
	29883-137492	BT483
	23788-10658	HEK293,IMR90,GM06990
	55293-2965	IMR90
	55274-387263	BT483
	60412-54927	HEK293,hESC
	5436-23193	IMR90
	6721-27351	HEK293
	7375-54870	HEK293,IMR90
	57680-84932	HEK293,IMR90,hESC
	55830-6787	IMR90
	79613-11060	HEK293
	8897-8563	HEK293,IMR90,GM06990
	7072-6637	GM06990
	51319-57018	HEK293
	93621-23324	IMR90
	2186-25926	HEK293,IMR90,hESC
	54883-5691	hESC
	55069-27342	HEK293,IMR90
	28511-6774	HEK293
	55245-2937	HEK293
	26515-23378	GM06990
	79147-2909	HEK293,GM06990,RWPE1
	25839-23450	IMR90,hESC,GM06990,RWPE1
	28991-7553	BT483,HEK293,IMR90,hESC,GM06990
	1603-5018	HEK293,hESC,GM06990
	55209-4968	hESC
	79446-5527	HEK293,IMR90,hESC,GM06990
	6874-149986	HEK293,IMR90,hESC,RWPE1
	51449-27332	IMR90
	79613-27183	IMR90,hESC
	2108-5955	HEK293,IMR90,hESC
	51602-7341	HEK293,IMR90
	51447-54870	HEK293
	7335-5770	HEK293,IMR90
	79575-79016	BT483
	84233-51501	HEK293
	26985-132	IMR90,GM06990
	6449-7064	hESC
	162-8563	HEK293,IMR90,hESC
	9512-5701	HEK293
	26135-57708	IMR90
	26148-84458	HEK293,IMR90
	222484-51082	HEK293
	4331-5529	HEK293
	5870-51642	HEK293,IMR90,hESC,GM06990,RWPE1
	10456-57459	HEK293
	729020-54838	IMR90,GM06990
	2686-55245	HEK293,IMR90
	92399-92400	BT483
	6774-84514	HEK293,GM06990,RWPE1
	9541-79634	BT483
	84498-79683	HEK293
	11252-25813	HEK293
	2730-30836	HEK293,IMR90,hESC
	10923-64083	IMR90
	29102-64083	HEK293
	84271-26286	HEK293,IMR90,hESC
	55720-63826	HEK293,IMR90,RWPE1
	55209-25917	HEK293,IMR90,hESC,GM06990
	92140-7381	HEK293
	222484-219402	GM06990
	4715-9788	HEK293,IMR90,hESC
	81603-54838	IMR90,RWPE1
	11016-8086	IMR90
	5867-2590	GM06990
	80219-100529241	HEK293
	51287-51642	BT483,HEK293,IMR90,GM06990,RWPE1
	4289-27044	IMR90
	5515-10802	IMR90
	144348-80212	HEK293,hESC
	23588-55172	IMR90
	11140-7297	IMR90,GM06990
	25764-113201	IMR90
	79731-92105	IMR90
	5981-23244	IMR90
	8301-51501	HEK293,RWPE1
	5464-56681	GM06990
	2553-2585	IMR90
	27351-84844	HEK293
	65082-56616	hESC,GM06990
	292-63932	IMR90
	79634-9541	HEK293,hESC,GM06990
	11334-51368	HEK293
	4683-734	HEK293,IMR90,GM06990
	81873-2800	HEK293,IMR90,hESC,GM06990,RWPE1
	259230-267004	IMR90
	10521-5435	IMR90
	22820-7555	IMR90
	55830-8314	HEK293
	79004-10121	hESC
	2733-2021	IMR90,hESC
	23244-3093	HEK293,IMR90,GM06990
	84916-79613	HEK293,hESC,RWPE1
	56647-7390	HEK293,hESC
	5257-10294	GM06990
	23367-79685	HEK293,GM06990
	54952-65979	HEK293,IMR90,hESC
	30001-5706	HEK293,RWPE1
	80267-9887	IMR90
	23256-171546	HEK293,IMR90
	90326-23261	HEK293
	25948-51251	HEK293,IMR90,hESC,GM06990
	55969-100527943	BT483
	132660-58478	HEK293,IMR90
	9524-10994	HEK293
	1998-4717	IMR90,hESC,RWPE1
	7181-55967	HEK293
	26190-5711	IMR90
	56259-9675	HEK293,IMR90,hESC,GM06990,RWPE1
	10153-6432	hESC
	10541-7507	HEK293
	7775-27043	IMR90
	283899-124446	HEK293
	8668-200081	HEK293,IMR90
	29965-84656	hESC
	64114-25953	BT483,HEK293,IMR90,RWPE1
	23394-8813	HEK293,IMR90
	27037-128989	IMR90,GM06990
	23517-54505	HEK293,IMR90,hESC,RWPE1
	6198-51651	IMR90
	23304-93643	IMR90
	10585-83549	BT483
	8312-83986	HEK293,IMR90,GM06990,RWPE1
	8668-10657	IMR90
	9813-8569	HEK293
	5048-55720	HEK293,GM06990
	117246-10238	IMR90
	9491-55968	hESC
	10367-317662	HEK293,IMR90,RWPE1
	8880-23032	HEK293,IMR90
	7917-10554	HEK293
	51582-81034	IMR90
	9167-64225	HEK293
	550-84759	GM06990
	5663-51004	HEK293
	2079-8816	HEK293,IMR90
	9282-1654	HEK293
	5164-55379	IMR90
	1213-51174	HEK293,IMR90
	64928-988	IMR90
	84268-9135	IMR90
	204-8668	HEK293
	51061-29066	BT483,HEK293,IMR90,hESC,GM06990
	9255-113612	HEK293
	2739-23070	HEK293
	11224-2800	BT483
	5394-6723	GM06990
	6774-5878	HEK293,IMR90,GM06990
	200186-57459	HEK293,IMR90,GM06990
	29099-54765	HEK293
	55666-339230	IMR90
	821-80230	HEK293
	8312-8131	HEK293,IMR90,RWPE1
	10239-100526783	BT483,GM06990,RWPE1
	692094-10488	hESC,GM06990
	284352-1209	IMR90
	79446-91833	IMR90
	84310-90639	IMR90,GM06990
	3068-5546	HEK293
	56672-7702	HEK293,IMR90
	9978-84844	HEK293
	51078-23192	HEK293,IMR90,hESC,GM06990
	5048-79066	HEK293,IMR90,hESC,GM06990,RWPE1
	5501-8550	RWPE1
	10632-9354	BT483,IMR90,hESC,GM06990
	10802-9879	HEK293,IMR90,hESC,RWPE1
	54960-9367	HEK293
	2733-81605	HEK293,IMR90
	51069-116138	HEK293,IMR90
	10521-9463	HEK293,IMR90,GM06990
	51699-51434	hESC
	6468-27343	IMR90
	54812-5861	IMR90
	284004-26502	HEK293,GM06990
	8880-80135	HEK293
	55218-8816	HEK293,IMR90,hESC
	7592-2002	GM06990
	80006-23398	HEK293
	8725-22847	HEK293
	84872-506	GM06990
	64852-54663	IMR90,hESC
	5878-47	HEK293,hESC
	5429-55173	IMR90
	7353-8220	HEK293,IMR90
	10459-26270	BT483
	25839-6483	HEK293,IMR90,hESC
	1500-219541	hESC
	10055-79147	IMR90
	51111-4728	IMR90,GM06990
	10455-10667	HEK293
	6388-6830	hESC
	55002-3916	IMR90
	55291-219927	IMR90
	10146-475	GM06990
	5985-55884	BT483
	1173-55324	HEK293
	91689-2547	HEK293
	123879-57020	IMR90
	9993-7353	IMR90
	317662-310	HEK293,IMR90
	8894-51654	HEK293
	55902-2937	HEK293,IMR90,hESC,RWPE1
	55156-9650	HEK293,hESC
	197322-2588	hESC,GM06990
	23304-5429	IMR90
	29035-7874	HEK293,IMR90,GM06990
	7528-5527	HEK293,IMR90
	7390-56647	BT483
	9570-996	HEK293
	8473-4841	hESC
	8449-23	IMR90
	405-58497	HEK293,IMR90
	4795-7918	IMR90,hESC
	54952-6883	HEK293,IMR90
	26985-142891	HEK293,IMR90,hESC
	83549-2889	HEK293,IMR90,hESC,RWPE1
	5982-7458	IMR90
	5686-6301	HEK293,IMR90,hESC,GM06990,RWPE1
	2130-8563	IMR90
	11100-79934	IMR90
	5190-23304	IMR90
	9950-55148	hESC
	93974-65979	HEK293
	134553-7320	HEK293,IMR90
	7110-9039	BT483
	55830-11188	IMR90
	9559-6832	HEK293,hESC,RWPE1
	3658-80349	HEK293,IMR90,hESC
	122809-93487	IMR90
	28989-56262	IMR90
	755-5822	HEK293,IMR90
	7327-8209	HEK293
	27089-10111	HEK293,IMR90,GM06990
	25820-585	IMR90
	23408-51256	HEK293
	54505-65056	HEK293,IMR90
	51061-26156	IMR90
	10142-5189	HEK293
	65123-200186	HEK293
	23481-10291	IMR90
	3621-55608	IMR90
	1399-80764	IMR90
	161424-80344	IMR90
	1147-55719	HEK293,IMR90
	51271-318	HEK293
	2098-22862	HEK293
	9575-79644	IMR90
	23243-686	BT483,HEK293,IMR90,hESC,RWPE1
	80148-79863	IMR90
	92399-4702	BT483,RWPE1
	64841-30001	HEK293
	255374-7586	HEK293
	27342-55253	HEK293,IMR90
	23054-83658	HEK293,IMR90,hESC,GM06990,RWPE1
	24148-10139	IMR90
	5514-8449	HEK293
	55665-8621	HEK293
	6185-56259	HEK293,IMR90
	285367-7862	IMR90
	51324-10845	HEK293,IMR90
	405-9129	IMR90
	162427-6774	IMR90
	51602-57679	IMR90
	91833-5527	HEK293,hESC
	3035-404734	HEK293,IMR90,RWPE1
	51073-7297	IMR90
	55002-55795	HEK293
	54663-23193	HEK293
	5511-22826	HEK293
	11017-27247	IMR90,GM06990
	5681-9114	RWPE1
	56339-3183	IMR90
	8099-387893	GM06990
	27032-30849	HEK293,hESC
	9879-7320	BT483
	65992-3704	BT483,IMR90
	25804-84769	IMR90
	79631-54469	IMR90
	29985-56926	IMR90
	51118-10946	HEK293,IMR90
	1739-22916	hESC,GM06990
	124997-63826	IMR90
	51601-129531	BT483,RWPE1
	4795-7917	GM06990
	23304-129685	HEK293,IMR90
	84065-23038	HEK293,RWPE1
	9380-84186	IMR90
	283635-5687	HEK293,IMR90
	10393-6059	HEK293,GM06990
	51244-27258	IMR90
	54888-11044	IMR90,hESC,GM06990
	56850-55593	HEK293,IMR90,GM06990
	5906-85369	IMR90
	3068-51093	hESC
	1727-11252	IMR90,hESC,GM06990
	2040-51552	hESC
	1819-54890	HEK293
	26003-6741	HEK293
	387-9807	GM06990
	7572-84307	HEK293,IMR90
	11336-133957	hESC
	80011-9709	GM06990
	93973-91869	HEK293
	29761-8204	hESC
	79157-124512	BT483
	158293-23196	IMR90,GM06990,RWPE1
	2319-57649	GM06990,RWPE1
	10474-7862	IMR90
	150684-10575	BT483
	57050-2926	HEK293,GM06990
	10020-84186	HEK293
	24148-80331	IMR90
	10564-55661	IMR90
	54926-25853	HEK293,IMR90,GM06990
	51726-55171	BT483
	10011-404734	IMR90,GM06990,RWPE1
	23304-55173	HEK293,hESC
	8050-29099	IMR90
	145553-10548	GM06990
	55072-100528064	GM06990
	29097-80232	HEK293,IMR90,hESC,GM06990
	164-9785	HEK293
	8449-9656	IMR90
	84916-7014	HEK293,IMR90
	65260-6342	hESC
	55209-7862	HEK293,hESC,GM06990
	5875-10548	IMR90
	8899-10455	HEK293
	51368-10641	hESC
	11112-3181	IMR90
	196463-9904	HEK293
	51368-51409	IMR90
	11112-8887	HEK293,IMR90
	23234-310	IMR90,hESC
	5607-8554	HEK293,IMR90,hESC,GM06990,RWPE1
	221294-51389	HEK293,IMR90
	10992-84153	IMR90
	6428-222658	IMR90,GM06990
	9255-3033	HEK293
	10806-10472	IMR90
	64978-5635	HEK293,IMR90
	23256-29966	hESC
	2733-56262	IMR90
	64374-4090	HEK293
	7756-55288	IMR90
	10109-7701	hESC
	55308-23450	IMR90,hESC,GM06990
	93436-5976	IMR90
	152579-23142	HEK293,IMR90
	55831-4968	IMR90
	309-475	IMR90,GM06990
	8672-1650	IMR90
	5007-79869	IMR90
	51637-81542	IMR90
	405-2029	IMR90
	79934-80271	IMR90
	164-342371	HEK293,IMR90,GM06990
	26270-10459	GM06990
	527-84231	IMR90,GM06990
	5537-2800	HEK293,IMR90,hESC,GM06990,RWPE1
	53373-9904	HEK293,IMR90,hESC
	153527-10011	GM06990
	54838-54805	HEK293,IMR90,hESC,RWPE1
	6731-5431	HEK293,IMR90,hESC
	55585-80308	IMR90
	55290-11212	hESC,GM06990
	56986-2585	IMR90
	7586-7551	HEK293,IMR90
	51763-10594	IMR90
	24148-54915	IMR90
	55245-26133	HEK293,IMR90
	22839-55969	HEK293,GM06990
	28989-2021	IMR90
	80155-4717	BT483,HEK293,IMR90,hESC,GM06990
	11334-10641	GM06990
	8451-55795	HEK293,hESC
	3035-54853	hESC
	7756-79893	IMR90
	26520-5684	HEK293
	3073-585	IMR90,hESC
	1312-27037	BT483
	205564-5062	HEK293,IMR90,hESC
	25963-8773	HEK293,IMR90,hESC
	92399-54542	IMR90
	83752-6477	BT483,IMR90
	162-2130	HEK293,IMR90,hESC,GM06990,RWPE1
	738-5526	IMR90,GM06990
	11336-10016	HEK293,IMR90,GM06990
	5822-8209	GM06990
	55643-51690	IMR90
	5190-88745	HEK293,IMR90,GM06990
	23505-51665	HEK293,hESC,GM06990
	92400-92399	HEK293,IMR90,hESC,GM06990
	81579-10427	IMR90
	10342-27107	HEK293,IMR90
	11016-5094	HEK293,IMR90,GM06990
	79591-27343	IMR90
	669-54927	HEK293
	1603-55147	hESC,GM06990
	8726-51585	IMR90
	29966-394	HEK293
	8065-79796	hESC
	283635-9692	IMR90
	128869-22913	HEK293
	8880-26009	IMR90
	22993-79685	HEK293
	8985-10467	IMR90
	57122-11260	HEK293
	144108-2965	IMR90
	83737-191	IMR90,RWPE1
	1386-80856	HEK293
	8099-8562	IMR90,GM06990
	10632-372	HEK293,IMR90
	100529261-91612	BT483,GM06990
	121642-89910	IMR90
	55856-57380	HEK293
	3572-54505	IMR90
	54955-29889	GM06990
	90488-9733	IMR90
	55293-7251	HEK293,IMR90,GM06990
	30849-54946	HEK293
	4729-10928	HEK293,IMR90,GM06990
	25921-219988	hESC
	8405-10237	HEK293,GM06990
	91949-57149	IMR90
	9826-5546	hESC
	26156-2935	BT483,GM06990
	26995-2801	IMR90
	134553-8697	HEK293
	6749-219541	hESC
	25912-65123	HEK293
	221294-3066	HEK293,IMR90
	151903-25930	HEK293
	27342-55069	BT483
	145553-80344	GM06990
	7862-25917	HEK293
	51121-8992	IMR90
	24148-84619	RWPE1
	51164-309	HEK293
	4351-10066	HEK293,GM06990
	23020-9391	BT483
	26521-8065	IMR90
	54853-404734	IMR90,hESC,RWPE1
	51374-2976	HEK293
	55626-9776	HEK293,IMR90,hESC,GM06990,RWPE1
	11273-84901	HEK293
	55274-5689	HEK293,hESC
	10291-8897	IMR90
	1315-5682	HEK293
	221477-23787	HEK293,IMR90
	80856-29789	hESC
	56647-54764	IMR90
	51719-10056	HEK293
	440567-54455	IMR90
	4289-60412	HEK293
	29960-8662	IMR90,GM06990
	84514-47	IMR90
	10657-8073	HEK293,IMR90
	10213-9874	IMR90
	79869-1642	HEK293,IMR90,hESC
	55954-8897	IMR90,hESC
	10988-55967	HEK293,IMR90
	686-23243	GM06990
	440026-7702	HEK293,IMR90,hESC,GM06990
	394-25938	HEK293
	27097-23456	HEK293
	55571-9448	HEK293,IMR90
	10204-9114	GM06990
	387-7375	HEK293,IMR90,GM06990
	90416-55177	IMR90,hESC
	9219-23193	IMR90,hESC
	5862-6386	hESC
	80212-23545	HEK293
	80777-11060	GM06990
	3033-6164	BT483,HEK293,IMR90,GM06990
	7374-89910	IMR90
	14-7701	GM06990
	29896-11097	hESC
	54460-9869	IMR90
	5111-8760	IMR90
	83605-54606	HEK293
	55749-9188	HEK293,IMR90,hESC,GM06990
	5605-51341	IMR90
	84193-8812	hESC
	1801-55720	IMR90
	51075-1500	IMR90,hESC,RWPE1
	50813-171017	HEK293,IMR90,GM06990
	23385-9826	HEK293
	23013-440567	HEK293,IMR90,hESC,GM06990,RWPE1
	80829-1500	IMR90
	55902-2686	HEK293,RWPE1
	84790-10445	GM06990
	91574-387893	HEK293,IMR90
	81533-5257	hESC,RWPE1
	133957-6389	IMR90
	55101-593	HEK293,GM06990
	6811-64852	IMR90
	55014-7507	IMR90
	50999-30836	IMR90
	1477-51507	IMR90
	4968-25917	IMR90
	26959-1738	HEK293,IMR90
	1727-27349	HEK293
	1802-55182	GM06990
	3029-10101	GM06990
	57409-9772	IMR90
	5007-25921	IMR90
	7335-9825	HEK293
	29965-9093	HEK293,RWPE1
	2590-27097	HEK293,hESC
	347734-55362	GM06990
	63935-5476	GM06990
	164-9798	HEK293,IMR90,hESC,GM06990
	833-7748	HEK293,IMR90
	56888-10618	HEK293,IMR90,hESC,GM06990
	10527-440026	IMR90
	55246-55140	HEK293
	25843-100529241	BT483
	84656-9093	HEK293,hESC
	9521-6745	IMR90
	58497-8394	IMR90
	10425-54870	HEK293,IMR90,hESC
	55856-51567	hESC
	466-25875	HEK293,IMR90,GM06990
	54778-4643	HEK293,IMR90
	51072-84661	IMR90
	23505-493753	RWPE1
	9425-10667	HEK293
	10713-55037	HEK293,IMR90,hESC
	121642-9733	IMR90
	5976-23770	IMR90,hESC,GM06990
	6993-51429	IMR90
	27125-9879	IMR90
	56262-883	BT483,HEK293,IMR90,GM06990,RWPE1
	9810-10423	HEK293
	1603-54930	HEK293,IMR90
	51292-10548	IMR90,GM06990
	23054-55245	HEK293,IMR90
	8050-54765	HEK293
	23395-23016	HEK293,IMR90
	11331-10162	BT483
	6164-113612	IMR90
	2553-9318	IMR90
	115353-54432	IMR90
	29101-2782	hESC
	3572-65056	IMR90
	327-9807	HEK293
	4552-23379	IMR90
	29058-5111	IMR90
	63935-116092	HEK293,IMR90,hESC,GM06990
	10542-64783	BT483
	51374-54867	HEK293
	10181-9807	HEK293,IMR90,hESC
	10318-309	BT483,HEK293,IMR90,hESC,GM06990
	3064-57533	IMR90
	2021-84895	IMR90
	10367-54788	hESC,RWPE1
	29960-55501	IMR90
	29927-131601	HEK293
	54812-9792	GM06990
	5429-93643	IMR90
	10146-10318	IMR90
	10982-7572	HEK293,hESC
	116151-51507	IMR90
	663-79664	HEK293
	3416-54708	IMR90
	2319-26284	GM06990
	10181-10180	HEK293,IMR90,hESC,GM06990
	197407-92595	IMR90
	132-142891	HEK293,hESC
	10548-80344	IMR90
	10367-90550	HEK293,IMR90,hESC,GM06990,RWPE1
	84287-84458	IMR90
	10175-30001	IMR90
	5859-54870	HEK293,GM06990
	7332-1399	IMR90
	83891-60684	IMR90
	223-54499	IMR90
	8099-65117	IMR90
	3340-10318	GM06990
	51075-26519	GM06990
	9972-51439	IMR90
	162427-10197	IMR90
	51441-9698	IMR90
	9328-6836	IMR90,RWPE1
	51188-9117	HEK293,IMR90,GM06990
	7165-84619	HEK293,IMR90,hESC,GM06990
	11070-51409	HEK293
	517-23468	IMR90
	56910-9391	IMR90
	55108-200081	HEK293
	79004-8729	HEK293,GM06990
	1495-64374	GM06990,RWPE1
	10922-10061	HEK293
	388695-8394	HEK293
	56954-9868	BT483,HEK293,IMR90,hESC,GM06990
	8086-84926	IMR90
	80273-57533	BT483,HEK293,hESC,GM06990
	51606-9821	HEK293,hESC
	51747-9043	IMR90,RWPE1
	80006-285672	hESC
	5297-8216	HEK293,IMR90
	7064-6449	HEK293
	1643-10658	HEK293
	5511-6118	IMR90
	9692-58533	IMR90
	23172-54764	HEK293,IMR90
	55245-9584	HEK293
	55486-8893	HEK293,IMR90
	11108-7296	hESC
	90639-84310	HEK293
	26995-10999	HEK293
	2186-5718	HEK293
	65117-8562	HEK293,IMR90,hESC,GM06990,RWPE1
	23560-3422	IMR90,hESC,GM06990
	128866-8894	HEK293,IMR90,hESC
	53373-79039	IMR90
	29066-2935	HEK293
	285367-78987	IMR90
	7334-8738	HEK293,IMR90
	3054-4204	HEK293,RWPE1
	149986-5688	BT483
	1801-5306	HEK293,IMR90
	57617-11261	HEK293,hESC
	9778-23324	HEK293,IMR90
	8904-10137	HEK293,IMR90,hESC,RWPE1
	80762-9604	BT483,HEK293,hESC,GM06990
	2734-5713	HEK293
	1650-65018	BT483
	57117-27068	HEK293
	833-4676	HEK293,IMR90,hESC,RWPE1
	81577-9114	HEK293,IMR90,hESC,GM06990
	22992-10432	IMR90
	6874-26164	HEK293,IMR90,hESC,RWPE1
	553115-9698	IMR90
	4179-1939	RWPE1
	4924-587	IMR90,GM06990
	80777-28987	IMR90
	56259-58490	IMR90,GM06990
	11253-29882	IMR90
	27153-57541	GM06990
	4149-22890	HEK293
	28511-47	IMR90
	10102-23041	HEK293
	143187-57700	IMR90
	6651-94104	HEK293
	25898-26057	hESC
	92002-10134	IMR90
	8780-4864	IMR90
	3187-80230	BT483,HEK293,IMR90,hESC,GM06990,RWPE1
	8738-28977	BT483,IMR90,hESC
	79811-54778	IMR90,hESC
	3419-80349	HEK293,IMR90,RWPE1
	6721-2547	HEK293,IMR90,hESC,GM06990
	51060-200014	HEK293
	23647-26515	IMR90
	83548-2098	HEK293
	8943-51690	IMR90,hESC,GM06990
	54888-23379	IMR90,hESC,GM06990
	7008-84844	HEK293,IMR90,GM06990
	23016-51304	HEK293,IMR90
	10244-2800	HEK293,IMR90,hESC,RWPE1
	79731-79053	HEK293,IMR90,GM06990
	801-55051	HEK293,hESC
	11340-29880	HEK293,hESC
	1399-8216	HEK293,RWPE1
	22948-10299	IMR90,hESC
	25824-572	HEK293,GM06990
	2799-11260	HEK293,IMR90,hESC
	5306-7531	HEK293,IMR90,GM06990
	55683-23020	HEK293
	8888-4047	RWPE1
	7320-6500	HEK293,IMR90
	55763-9575	HEK293,IMR90,hESC
	3396-79902	HEK293,GM06990
	11224-81873	BT483
	27125-27089	HEK293,IMR90,hESC,RWPE1
	4799-65083	BT483,HEK293,IMR90,GM06990
	154007-83732	BT483
	60493-22888	IMR90
	22893-90416	IMR90
	27037-1312	HEK293,IMR90,hESC
	517-11016	HEK293,IMR90,hESC,GM06990,RWPE1
	55031-1982	HEK293,IMR90
	51124-4087	HEK293
	51582-25879	IMR90
	440567-7709	HEK293,IMR90,hESC
	55249-2224	HEK293
	83940-9788	IMR90
	23261-90326	hESC
	54788-90550	HEK293,IMR90,hESC,GM06990,RWPE1
	9342-5297	HEK293,IMR90,hESC,GM06990,RWPE1
	9869-29956	IMR90,GM06990,RWPE1
	7727-54925	HEK293,IMR90,hESC
	11345-3735	GM06990
	23603-7374	HEK293,IMR90,hESC,GM06990
	80204-92906	hESC
	6687-2588	GM06990
	64374-51247	HEK293,IMR90
	64374-2107	IMR90
	55012-9692	BT483,HEK293,IMR90,hESC,GM06990
	54663-5436	HEK293,hESC
	5611-337867	HEK293
	84726-10585	HEK293,IMR90,hESC,GM06990
	6897-55299	IMR90
	55831-9797	IMR90
	55860-5684	IMR90
	7589-7586	GM06990
	7266-47	HEK293,IMR90,hESC
	64324-23197	IMR90
	4793-22933	GM06990
	8607-7879	HEK293
	56616-65117	IMR90
	122553-5411	IMR90,hESC
	56919-84268	BT483,HEK293,IMR90,hESC,GM06990
	4780-8540	HEK293
	79033-55182	HEK293,IMR90,hESC,GM06990,RWPE1
	29965-23295	HEK293,IMR90,GM06990,RWPE1
	60685-222658	HEK293
	54764-7390	hESC
	9538-79607	HEK293
	8269-4204	IMR90,GM06990
	9276-25852	HEK293
	150678-4705	HEK293
	7009-84987	IMR90
	10226-148022	HEK293,GM06990
	7181-55591	HEK293,IMR90,hESC
	55749-9559	IMR90
	55856-81688	IMR90
	51441-22826	IMR90
	8449-10211	IMR90,hESC
	127428-54432	IMR90,hESC,RWPE1
	56919-51009	HEK293
	7360-150684	HEK293
	9031-9275	GM06990
	64978-79157	IMR90
	23051-7150	IMR90,GM06990
	387-10425	HEK293
	286053-9897	IMR90
	9804-6905	RWPE1
	25949-10250	GM06990
	54439-10915	hESC
	5982-2969	HEK293
	26519-219541	hESC
	29965-3163	HEK293,RWPE1
	5869-5036	IMR90,hESC,RWPE1
	54906-2665	HEK293,IMR90,hESC,GM06990
	85014-9919	IMR90
	8148-5193	GM06990
	90678-2356	HEK293,IMR90
	51759-883	HEK293
	151903-22937	HEK293,IMR90
	6882-6631	GM06990
	55270-22862	HEK293
	642-1362	HEK293,IMR90
	55501-221927	HEK293,IMR90
	93436-8625	GM06990
	84619-10139	IMR90,GM06990
	131474-51244	IMR90
	5007-219541	IMR90
	5814-54606	HEK293,IMR90,GM06990,RWPE1
	91754-1743	IMR90,hESC,GM06990
	91689-4700	BT483,GM06990
	94104-757	HEK293,hESC,GM06990
	6938-54816	IMR90
	57649-6388	HEK293,IMR90,hESC,GM06990
	100528064-80344	HEK293,IMR90
	5495-10128	HEK293
	124512-79157	HEK293,IMR90,hESC,GM06990,RWPE1
	5825-30836	IMR90
	8729-79803	HEK293
	65123-57459	HEK293,IMR90,RWPE1
	10923-51663	IMR90,hESC,GM06990
	200014-23318	IMR90
	8086-5094	HEK293
	9784-29959	HEK293
	11101-54780	RWPE1
	1861-84895	IMR90
	7265-5917	HEK293
	7073-8661	HEK293,IMR90
	79591-79803	IMR90,GM06990
	9330-23451	HEK293
	23588-5706	hESC
	116254-5110	IMR90
	10199-113419	GM06990
	163882-3192	IMR90
	55324-5708	HEK293,IMR90,hESC
	6905-23029	IMR90
	55108-339487	IMR90
	10531-3422	IMR90
	9575-152579	hESC
	57720-51759	HEK293
	117246-11325	BT483,HEK293,GM06990,RWPE1
	57505-5429	IMR90
	9031-9883	HEK293,IMR90,GM06990
	221184-80011	HEK293,IMR90,RWPE1
	11108-9733	HEK293,hESC
	663-4643	HEK293
	1827-64968	HEK293,IMR90
	93436-54929	HEK293,IMR90
	55683-26505	IMR90
	27107-55773	HEK293,IMR90
	23473-23243	IMR90
	55761-8050	hESC
	7024-466	HEK293,IMR90
	11264-51654	IMR90
	51075-219988	hESC
	10153-64225	HEK293,IMR90
	57223-57142	HEK293
	55486-5708	HEK293,RWPE1
	6882-7629	HEK293,IMR90
	6745-154007	IMR90,hESC
	23172-64077	HEK293,IMR90,hESC,GM06990,RWPE1
	29072-25930	HEK293,IMR90
	515-5906	HEK293,GM06990
	8243-10075	HEK293,IMR90,RWPE1
	5884-64924	HEK293
	124997-5306	HEK293,IMR90
	80824-2120	IMR90
	116254-85313	HEK293
	10477-57703	HEK293
	6774-162427	HEK293
	29919-4864	BT483,HEK293,IMR90,GM06990,RWPE1
	29914-5394	HEK293
	123879-57149	IMR90,GM06990
	5036-84324	GM06990
	84932-3183	RWPE1
	5709-22794	HEK293,IMR90,hESC
	54965-5062	HEK293,IMR90
	6647-57466	BT483,HEK293,GM06990
	7030-55593	IMR90
	6741-29081	IMR90
	9812-10007	IMR90,GM06990
	123263-51324	HEK293,IMR90,hESC
	687-23137	HEK293,IMR90
	83549-10585	HEK293,IMR90,hESC,GM06990,RWPE1
	11333-10552	HEK293,IMR90,GM06990
	10694-10600	HEK293,IMR90
	80762-9812	HEK293
	1801-124641	BT483,HEK293,IMR90,hESC,GM06990,RWPE1
	7296-55198	IMR90
	10489-60313	HEK293
	51138-58478	IMR90
	10150-5611	HEK293,IMR90
	284004-6904	HEK293,IMR90
	55761-51144	hESC
	8766-5604	HEK293
	57720-23404	IMR90
	23545-10959	hESC
	57720-1861	HEK293,IMR90,hESC
	84274-9921	BT483,IMR90
	5515-6500	HEK293,IMR90,GM06990
	5859-387	IMR90,GM06990
	100302736-56929	IMR90,hESC
	51125-2936	IMR90
	127428-51253	HEK293,IMR90,hESC
	84279-10199	IMR90
	55745-93487	HEK293
	4437-84240	HEK293,IMR90
	5683-55665	HEK293,IMR90
	10577-91754	IMR90
	58490-9675	HEK293
	375-116841	IMR90
	801-145567	HEK293,IMR90,hESC,RWPE1
	10956-10540	IMR90
	27037-5902	HEK293,IMR90,hESC,GM06990
	7150-79913	HEK293,hESC
	3732-2132	HEK293,IMR90,hESC
	128869-26133	HEK293,IMR90
	6810-84148	IMR90
	55347-64422	HEK293
	10277-56998	HEK293,IMR90,GM06990,RWPE1
	9342-8216	HEK293,IMR90
	9632-23053	HEK293,IMR90,hESC,RWPE1
	8625-54815	GM06990
	539-6651	hESC
	9352-2235	HEK293
	5511-127428	HEK293
	29115-6730	HEK293
	22907-79714	HEK293
	6687-197322	GM06990
	55699-25782	BT483
	284098-8148	HEK293
	84916-27183	HEK293,IMR90,hESC,GM06990
	2665-8872	HEK293
	23234-11319	IMR90
	506-84324	IMR90
	5467-7629	HEK293,IMR90,hESC,RWPE1
	5822-7109	HEK293,IMR90,hESC,RWPE1
	22985-54930	HEK293,hESC
	23070-60685	HEK293,IMR90
	11102-200845	GM06990
	55108-9698	HEK293
	11269-23450	HEK293,hESC,GM06990,RWPE1
	1605-7375	HEK293,IMR90
	60678-54946	HEK293
	11070-10641	HEK293,IMR90,hESC
	16-23450	HEK293,IMR90,GM06990,RWPE1
	55069-55253	HEK293
	55192-90416	GM06990
	3073-25820	HEK293,IMR90,hESC,RWPE1
	4814-23196	HEK293
	10982-84307	IMR90
	5516-10671	IMR90
	283635-58533	IMR90,hESC
	8625-54929	IMR90
	9320-51719	IMR90
	10169-27229	GM06990
	4482-79648	IMR90
	55245-128869	HEK293
	51274-23216	IMR90,hESC,GM06990
	26073-7126	hESC,GM06990
	58497-9869	IMR90
	55245-128866	IMR90
	27292-285672	IMR90
	29914-26270	IMR90,GM06990
	6483-23450	HEK293,IMR90
	389677-4683	IMR90
	29101-55210	GM06990
	4205-123355	HEK293,IMR90,GM06990
	1827-54065	HEK293,IMR90,GM06990
	23481-22880	HEK293,IMR90
	9334-9825	hESC
	252969-10923	hESC
	440026-10527	hESC,GM06990
	51074-4076	HEK293,IMR90
	23603-121642	IMR90
	90-10010	IMR90
	56658-7726	GM06990
	5875-80344	HEK293
	9703-6830	hESC
	23264-5905	HEK293,IMR90
	100529241-25843	hESC
	79731-283219	IMR90
	56910-23020	HEK293,IMR90,hESC,RWPE1
	57787-79760	IMR90
	5297-9342	BT483
	205564-54965	IMR90
	54554-55254	IMR90
	29890-51368	HEK293,IMR90,hESC
	51637-5706	hESC
	11100-80271	HEK293
	22818-11016	IMR90
	124936-55421	HEK293
	100529261-2342	IMR90
	5663-57862	HEK293,IMR90,hESC
	1207-283219	HEK293
	1398-10594	IMR90
	134145-4552	IMR90
	9993-1312	HEK293
	94104-3454	HEK293
	207-64423	IMR90
	9425-8899	IMR90
	54882-3035	HEK293
	64114-7701	HEK293
	9129-9869	HEK293,IMR90,hESC
	23468-11016	IMR90
	2889-84726	HEK293,IMR90,RWPE1
	10244-5537	BT483
	3146-5412	HEK293,IMR90
	2193-2639	GM06990
	8546-55109	HEK293,IMR90
	10999-81605	IMR90
	10327-8891	IMR90
	83548-23091	HEK293,IMR90,hESC
	10342-9868	HEK293,IMR90
	1739-5130	IMR90
	57799-8131	IMR90
	84872-5036	HEK293
	79726-11345	IMR90
	8872-26019	HEK293
	55339-55677	HEK293,IMR90,GM06990
	51144-221120	IMR90
	8661-11196	IMR90
	10671-2936	IMR90
	9967-64960	HEK293,RWPE1
	10204-23644	HEK293,IMR90
	51150-118424	IMR90
	54681-54870	HEK293
	5681-10664	HEK293,GM06990
	23505-10120	RWPE1
	140460-55180	GM06990
	64771-221496	HEK293,IMR90
	2965-7251	HEK293,IMR90,hESC
	7334-28977	HEK293
	85437-51535	HEK293,GM06990
	8498-4298	HEK293,IMR90,GM06990
	57679-7341	HEK293,IMR90,hESC
	4722-10658	HEK293,IMR90,GM06990
	4601-10285	IMR90,hESC
	94005-57649	HEK293
	6731-5978	IMR90
	10393-84640	HEK293
	121053-7296	HEK293
	8763-11231	IMR90
	22937-54859	HEK293,IMR90
	28956-9673	HEK293,IMR90
	1198-80153	BT483,HEK293,IMR90,hESC,GM06990
	10898-10552	HEK293
	51447-51517	BT483,HEK293
	9967-27095	HEK293,IMR90,hESC,GM06990
	10204-5681	GM06990,RWPE1
	9343-79877	HEK293,IMR90,hESC
	6468-79591	HEK293,IMR90,RWPE1
	27154-64771	HEK293
	23295-3163	HEK293,IMR90,GM06990
	84271-1727	hESC,GM06990
	10238-57003	HEK293,GM06990
	92106-85403	HEK293
	23013-7709	HEK293,IMR90,GM06990,RWPE1
	152579-9575	IMR90
	4968-9797	HEK293
	93436-126382	HEK293
	116138-23304	IMR90
	10213-10010	GM06990
	10362-126321	GM06990
	6198-1213	IMR90,hESC
	11044-23379	IMR90
	58533-6729	HEK293
	221786-100526740	HEK293
	23039-55174	hESC
	10802-7320	RWPE1
	6730-23265	BT483
	26286-27349	HEK293,IMR90
	9761-121665	HEK293,IMR90,GM06990
	51058-374969	hESC
	51479-23125	IMR90
	339230-55666	GM06990
	84310-54919	HEK293
	23381-9673	IMR90
	80204-2956	IMR90
	9788-4715	BT483
	51606-29088	HEK293,GM06990
	56652-6468	HEK293
	9375-7174	IMR90
	7520-50485	HEK293,IMR90,hESC
	10694-57466	HEK293
	26065-10054	HEK293,IMR90
	2107-8697	HEK293
	8666-7297	IMR90
	10564-6780	HEK293,IMR90
	5686-23155	IMR90
	23438-54853	IMR90
	7296-121053	hESC,GM06990
	112495-84154	IMR90
	55745-26520	HEK293
	11321-29959	IMR90
	9577-11321	IMR90
	55226-4076	BT483,hESC,GM06990
	6396-7862	IMR90
	80829-219541	IMR90
	10531-54906	IMR90
	8028-221078	HEK293
	90956-4708	BT483
	3654-3054	HEK293,IMR90
	56270-3607	HEK293,IMR90,hESC,GM06990,RWPE1
	56945-9276	HEK293,IMR90,hESC,GM06990
	22820-28976	hESC
	51231-23636	HEK293,hESC,GM06990,RWPE1
	58497-29956	IMR90
	10269-4802	IMR90
	10521-25777	GM06990
	80829-5007	IMR90
	10180-84315	HEK293,IMR90
	2686-128869	IMR90
	55773-9868	IMR90
	2963-55425	hESC
	79892-8661	IMR90
	54882-404734	BT483,HEK293,IMR90,hESC,GM06990
	51164-10318	HEK293
	56270-26502	IMR90,RWPE1
	8678-162427	HEK293
	55746-2590	HEK293
	81565-9611	HEK293
	57409-79902	HEK293
	836-57587	IMR90
	7072-11017	IMR90
	9039-7110	IMR90,hESC,GM06990
	10061-51667	IMR90
	63892-10128	IMR90
	11321-9913	HEK293,IMR90,hESC,GM06990
	1207-92105	HEK293,IMR90
	22990-10001	HEK293
	6726-163859	hESC
	79027-7589	HEK293
	134553-9879	HEK293,IMR90,RWPE1
	79027-7586	HEK293,IMR90
	8266-9130	GM06990
	53981-9950	HEK293,IMR90
	55269-7750	IMR90,GM06990
	50809-1650	HEK293
	51582-528	HEK293,IMR90,hESC
	4836-79877	BT483,IMR90,GM06990
	14-10109	HEK293,IMR90
	54432-51253	IMR90
	57546-9114	HEK293
	6904-79701	HEK293
	8720-79786	HEK293
	16-11060	IMR90
	100188893-9477	HEK293
	51061-5073	HEK293
	3572-23517	IMR90
	54882-153527	HEK293
	10150-9375	IMR90
	6342-23318	HEK293,IMR90,hESC
	284004-79701	BT483,IMR90,GM06990,RWPE1
	2971-219402	HEK293,hESC
	10484-5411	IMR90
	10667-57128	BT483
	55255-8546	HEK293,IMR90
	5501-51699	IMR90
	26024-79027	GM06990
	23379-10299	IMR90
	124454-56061	IMR90,GM06990
	10773-5695	IMR90
	56262-84895	HEK293,IMR90
	10327-60313	HEK293
	92400-10773	IMR90
	197258-6483	IMR90
	56894-5822	HEK293,IMR90,hESC
	118813-55361	RWPE1
	79637-10476	RWPE1
	23385-5824	hESC
	50717-23385	hESC
	9425-10455	HEK293,IMR90
	221477-222658	BT483,IMR90
	51665-4705	HEK293,hESC
	4700-6942	IMR90
	81603-729020	IMR90
	642-9527	HEK293,hESC
	10211-5514	HEK293
	54968-55284	HEK293,GM06990
	132660-51138	HEK293,IMR90,hESC
	6051-55705	HEK293,IMR90,hESC,GM06990
	151903-29072	BT483
	162427-4077	HEK293,IMR90
	327-7375	IMR90
	6721-4700	GM06990
	11253-54461	IMR90
	6734-55572	GM06990
	116092-63935	BT483
	79622-8131	RWPE1
	92400-54542	IMR90
	388403-51651	IMR90
	11016-84975	HEK293
	57505-347734	IMR90
	440138-9724	GM06990
	9219-5436	HEK293
	55677-2071	hESC
	10972-91754	HEK293,IMR90
	11017-51449	IMR90
	65992-8455	HEK293,IMR90
	23512-56926	GM06990
	9341-23261	HEK293
	51069-5190	IMR90,GM06990
	66005-54472	HEK293
	29966-23256	HEK293,IMR90,GM06990
	23265-5635	hESC
	1176-100302736	HEK293,IMR90,hESC
	100527963-9673	HEK293,IMR90,hESC,RWPE1
	55362-5429	HEK293,IMR90
	9724-440138	HEK293,IMR90
	9282-8239	HEK293,IMR90,hESC,GM06990,RWPE1
	10425-54681	HEK293,IMR90
	55669-57129	IMR90
	25828-23780	IMR90
	23644-5681	HEK293
	23039-64760	IMR90
	84078-11193	HEK293,IMR90
	53373-196463	HEK293,GM06990,RWPE1
	51106-51429	HEK293,IMR90
	7266-22794	hESC
	22794-5709	GM06990
	80213-55829	HEK293
	79002-439	RWPE1
	92140-9791	HEK293,IMR90
	7355-55593	HEK293
	55298-8500	IMR90
	7203-23381	BT483,HEK293,IMR90,hESC,GM06990
	54476-26100	HEK293,IMR90,hESC
	10181-84315	HEK293
	10211-8449	HEK293
	27258-51244	HEK293
	10425-51517	HEK293
	539-1827	HEK293,IMR90
	54984-9791	HEK293
	8892-91754	RWPE1
	6500-10802	IMR90
	11331-8078	IMR90
	23478-9640	HEK293,IMR90,hESC,GM06990,RWPE1
	197322-51693	IMR90,hESC,GM06990
	10084-55593	hESC
	498-147339	IMR90
	27297-55253	HEK293
	8621-5898	HEK293,IMR90
	1500-25921	GM06990
	55012-5687	HEK293,IMR90,hESC,GM06990
	51763-5306	HEK293,hESC
	83939-51714	IMR90
	205564-5130	HEK293,IMR90
	5825-2730	IMR90
	9921-51433	IMR90
	10652-54606	HEK293,GM06990,RWPE1
	1605-327	GM06990
	7320-9879	IMR90
	8078-171017	hESC
	317662-11319	HEK293,IMR90,hESC,GM06990
	28956-7203	IMR90
	29110-2799	BT483,HEK293,IMR90
	26574-284098	HEK293
	283899-10423	GM06990
	100534599-56941	HEK293,hESC,GM06990
	5306-10594	HEK293,IMR90
	54554-26355	BT483,HEK293,hESC,GM06990
	7514-10575	HEK293,IMR90,GM06990
	9925-84186	HEK293,IMR90
	54407-79657	HEK293,IMR90,hESC
	79637-3396	HEK293,IMR90
	57649-6830	IMR90,GM06990
	23065-832	RWPE1
	5708-1857	HEK293,hESC,GM06990,RWPE1
	25921-219541	IMR90,hESC,RWPE1
	23065-51154	HEK293,IMR90
	55131-27044	HEK293,IMR90
	22930-23190	HEK293,IMR90,hESC,RWPE1
	4259-7371	HEK293,IMR90,hESC,GM06990
	8301-8726	BT483
	7324-7325	IMR90,GM06990,RWPE1
	3475-11179	HEK293
	10432-5936	HEK293
	51065-114294	BT483,HEK293,IMR90,GM06990,RWPE1
	54471-91582	hESC,GM06990
	84279-10574	HEK293,GM06990
	8239-1654	HEK293
	55037-7844	GM06990
	7009-10445	GM06990
	9326-79893	HEK293
	57820-328	hESC
	29890-10641	HEK293,IMR90
	7917-7916	BT483,hESC,GM06990
	55588-55095	BT483,HEK293,IMR90,hESC,GM06990
	79175-22888	HEK293
	55669-51193	HEK293,IMR90
	55793-29956	HEK293,IMR90
	64852-23193	HEK293,IMR90,hESC
	80019-84287	HEK293,IMR90,GM06990,RWPE1
	162427-84313	IMR90
	162-8897	HEK293
	55585-90780	HEK293,hESC
	51201-5108	IMR90,hESC
	27257-9070	HEK293,IMR90,hESC,GM06990,RWPE1
	1495-51247	HEK293,IMR90,RWPE1
	11072-79893	HEK293,IMR90
	9552-23125	BT483
	7322-51247	IMR90
	23384-6634	HEK293,IMR90
	254013-10059	HEK293,IMR90,hESC
	5981-51088	IMR90
	84954-55702	GM06990
	7511-4601	IMR90,GM06990
	10898-79027	HEK293
	372-9354	HEK293,hESC
	7371-54499	HEK293,IMR90,hESC
	10367-310	IMR90
	4140-84334	HEK293,GM06990
	23054-83737	HEK293,IMR90,hESC,GM06990
	29115-23558	GM06990
	9527-1362	HEK293,IMR90,hESC,RWPE1
	80153-10073	IMR90
	1108-171017	HEK293,IMR90,hESC,GM06990
	7775-9135	HEK293,IMR90
	9807-84315	HEK293
	10168-285343	HEK293
	10869-55152	GM06990
	10521-85377	HEK293
	55739-79587	HEK293,GM06990
	54708-3416	HEK293
	79613-54496	HEK293,IMR90
	29801-128989	IMR90
	55102-8812	HEK293
	79637-79902	HEK293,IMR90,hESC,GM06990
	740-5526	HEK293
	23512-55288	HEK293,IMR90,hESC
	9344-124446	IMR90,hESC
	23261-55735	IMR90,hESC,RWPE1
	669-78996	HEK293,IMR90
	29896-115416	IMR90
	54517-6856	HEK293
	1660-9887	hESC
	5411-122553	BT483
	81577-23644	IMR90
	5867-23456	HEK293,IMR90,hESC
	28987-54496	HEK293
	8453-219771	HEK293,IMR90
	10572-64423	IMR90
	11060-27183	HEK293
	64841-10175	HEK293
	5875-100528064	HEK293
	10623-27246	IMR90
	9810-79077	HEK293
	84933-100533106	HEK293,hESC
	80314-55149	hESC
	124245-51693	IMR90
	80204-57142	HEK293
	51174-51651	IMR90,GM06990
	755-8209	HEK293
	23517-3572	hESC
	8737-55770	hESC
	23512-55591	BT483
	94104-2618	HEK293,IMR90
	64374-3313	HEK293,IMR90,hESC
	2686-26133	HEK293,IMR90,hESC,GM06990,RWPE1
	5440-157567	HEK293,GM06990
	100529063-22985	BT483,HEK293,IMR90,hESC
	5269-56897	HEK293
	10869-327	HEK293,hESC
	127829-6051	HEK293,IMR90,hESC,RWPE1
	80097-92856	HEK293
	1173-1857	HEK293,IMR90,hESC,GM06990
	122553-4253	IMR90
	222194-85025	HEK293,IMR90
	5688-6874	IMR90
	4942-64077	hESC
	10244-81873	BT483
	29801-27037	HEK293,IMR90
	55051-145567	BT483
	9425-57128	IMR90
	26521-55216	BT483,HEK293,IMR90,hESC
	22872-27235	HEK293,IMR90,hESC
	80010-7088	HEK293
	9188-6832	HEK293,IMR90
	23256-25938	HEK293,hESC
	1998-80854	HEK293,IMR90
	6418-2021	HEK293
	5430-26168	RWPE1
	221786-7551	hESC
	51517-54870	GM06990
	84272-84661	HEK293
	51069-88745	IMR90,hESC,GM06990
	22826-65979	HEK293,IMR90
	5686-85369	IMR90
	197322-124245	IMR90
	197258-55697	hESC
	23295-84656	HEK293,IMR90,GM06990
	116113-60685	HEK293
	56894-8209	IMR90
	51069-5528	HEK293
	55837-171546	HEK293
	369-2002	HEK293
	80152-10664	IMR90
	7335-387522	BT483,HEK293,IMR90,hESC,GM06990
	10908-10469	HEK293
	5869-84324	HEK293,IMR90,hESC,GM06990,RWPE1
	64222-9917	IMR90
	116092-63925	HEK293,IMR90
	9360-6741	HEK293,IMR90,RWPE1
	23398-27292	HEK293,hESC
	9399-84993	IMR90
	28955-7874	HEK293,IMR90
	89970-79068	HEK293
	6944-8394	HEK293
	84335-23636	GM06990
	3340-51164	HEK293,IMR90,hESC
	56262-6418	HEK293,IMR90
	91-7024	HEK293
	128989-7353	GM06990
	93973-58515	GM06990
	80011-221184	GM06990
	83986-8131	HEK293,IMR90
	2230-79796	IMR90
	5695-57706	HEK293,hESC
	11100-593	HEK293,RWPE1
	5516-2936	HEK293,IMR90,hESC
	55573-80254	IMR90
	5878-84514	BT483
	57128-10667	HEK293,hESC,GM06990
	10211-9656	HEK293
	9978-5905	HEK293,IMR90
	8148-11072	hESC
	7347-26224	IMR90
	4087-54808	HEK293,IMR90
	54554-2804	HEK293
	26355-84925	HEK293,IMR90,hESC
	55102-10914	hESC
	88745-5528	IMR90,RWPE1
	7529-116092	IMR90
	10540-10956	GM06990
	4695-404734	GM06990
	4087-147339	IMR90
	56940-55770	GM06990
	54919-90639	GM06990
	51154-832	HEK293
	6342-65260	IMR90
	100529257-22990	HEK293
	51009-84268	GM06990
	9169-196527	IMR90,hESC
	10211-57176	HEK293,IMR90,RWPE1
	91452-10730	HEK293,IMR90
	4771-29796	HEK293,IMR90
	55425-2963	HEK293,IMR90
	7390-64077	HEK293
	7555-23023	IMR90
	79954-4953	HEK293,RWPE1
	22872-132660	HEK293,IMR90,hESC,GM06990
	83940-9897	HEK293,IMR90,hESC
	3939-7251	IMR90,hESC
	539-64968	GM06990
	81577-5681	HEK293,IMR90,hESC,GM06990
	7320-27125	IMR90
	7514-5194	HEK293
	197258-23450	HEK293,IMR90
	121665-9921	HEK293,IMR90,GM06990
	79954-9270	IMR90
	100507290-84922	IMR90
	5190-5528	GM06990
	55039-11244	IMR90
	832-54896	RWPE1
	22820-7879	HEK293
	26133-2937	IMR90,hESC
	134553-10802	HEK293,IMR90
	81608-152579	HEK293,IMR90,hESC
	11083-54994	BT483
	821-3187	IMR90,hESC
	91574-8562	IMR90
	64852-9219	HEK293,hESC
	3646-84955	HEK293
	4298-2962	GM06990
	91050-1665	BT483,IMR90,hESC
	7317-7592	HEK293
	3632-64077	HEK293
	2686-51654	HEK293
	123263-4947	IMR90
	79033-55929	BT483
	10084-10013	IMR90,GM06990
	91689-4809	IMR90
	57680-56339	IMR90
	10982-2589	HEK293
	79726-5713	HEK293
	22839-25980	HEK293,IMR90,hESC,GM06990,RWPE1
	55037-10989	BT483,HEK293,hESC,GM06990,RWPE1
	58533-283635	HEK293
	51138-27235	HEK293,IMR90,hESC,GM06990
	1802-9682	IMR90
	8678-84313	HEK293,IMR90
	84271-11252	HEK293,IMR90,GM06990
	162-10291	HEK293
	84271-27341	HEK293
	56894-1476	IMR90,GM06990
	115353-127428	HEK293,IMR90
	6418-883	HEK293,IMR90
	56888-84173	IMR90
	11258-318	HEK293,IMR90
	5501-51184	HEK293,IMR90
	128869-83737	HEK293,IMR90
	55697-23450	HEK293,IMR90,RWPE1
	55845-9797	HEK293,IMR90
	6311-8550	HEK293
	55591-55967	hESC
	10013-55593	HEK293,hESC,GM06990
	9521-3096	IMR90
	142-163859	GM06990
	5306-51763	GM06990
	29966-25938	HEK293,IMR90,hESC,GM06990,RWPE1
	80153-10066	IMR90
	5007-219988	hESC
	4666-9880	IMR90
	6729-5687	IMR90
	30836-2730	BT483
	5701-27000	HEK293,IMR90
	10367-11319	HEK293,IMR90,hESC
	79731-100532726	HEK293,IMR90
	9921-121665	RWPE1
	23509-171023	HEK293,IMR90,hESC,GM06990
	8533-201163	HEK293,IMR90,hESC,GM06990
	81929-56984	IMR90
	10199-27332	HEK293,hESC
	55591-28977	IMR90
	91445-23598	HEK293,IMR90
	55072-80344	HEK293,hESC,GM06990
	55290-27257	IMR90,hESC,GM06990
	10376-84790	IMR90
	1650-8672	HEK293
	26099-54455	HEK293,IMR90,hESC,RWPE1
	23517-112574	IMR90
	8078-50813	IMR90,GM06990
	64783-10542	IMR90
	10533-5894	IMR90
	51550-91833	IMR90
	84193-51218	HEK293
	55198-7296	HEK293,RWPE1
	10204-10664	IMR90,GM06990
	79892-11196	hESC
	5094-84926	HEK293,IMR90,GM06990
	91445-22880	HEK293,IMR90,GM06990,RWPE1
	4942-996	hESC
	84333-10556	IMR90,GM06990
	10890-3030	IMR90
	81533-83752	hESC
	114971-10658	HEK293,IMR90,RWPE1
	128866-51654	HEK293,RWPE1
	56270-6904	BT483,HEK293,IMR90,hESC,GM06990
	23029-6905	HEK293,hESC
	51663-64083	HEK293,IMR90,GM06990
	58478-3184	HEK293,IMR90,hESC
	23603-9733	HEK293,IMR90,GM06990
	10713-10618	HEK293
	22826-51253	HEK293
	84173-10618	IMR90
	10342-54931	HEK293,IMR90
	5062-1739	IMR90
	51611-64645	HEK293
	51069-23304	IMR90
	25953-7701	IMR90
	157567-1345	HEK293,IMR90
	10066-25989	BT483
	26995-81605	HEK293,IMR90,hESC
	10898-11333	HEK293,IMR90,hESC,RWPE1
	84942-9640	GM06990
	55290-9070	HEK293,IMR90
	6730-5635	IMR90,hESC,GM06990,RWPE1
	9701-91289	hESC
	140460-55829	HEK293
	2547-4809	HEK293,GM06990
	26284-6830	IMR90,hESC
	10162-50813	HEK293
	144348-23545	IMR90
	7514-339804	IMR90
	22796-8443	hESC,GM06990
	2963-23091	HEK293
	23264-84844	IMR90
	1211-9925	IMR90
	54925-79903	HEK293
	85377-5435	HEK293
	317662-90550	HEK293,IMR90,RWPE1
	80019-55361	IMR90
	4729-9989	HEK293,IMR90
	116841-64746	HEK293
	55773-56954	IMR90
	29890-51409	HEK293
	51028-79758	HEK293
	8729-79591	HEK293,IMR90,RWPE1
	10533-132001	HEK293,IMR90,hESC
	2590-23456	HEK293
	122553-10484	GM06990
	8897-29796	HEK293,IMR90,GM06990
	283237-5436	hESC
	64374-1495	HEK293,IMR90,hESC
	164-2734	IMR90
	79701-79058	IMR90
	23644-10664	HEK293,hESC,RWPE1
	83658-2937	IMR90
	55654-9391	HEK293,IMR90,GM06990
	7589-7551	HEK293,IMR90,GM06990
	29097-8560	HEK293,IMR90
	29889-64769	HEK293
	23172-7390	IMR90
	51619-10652	HEK293
	55072-10548	HEK293,GM06990
	4292-9209	IMR90
	100527943-55969	HEK293,IMR90,hESC,RWPE1
	169200-4683	HEK293
	53349-5663	HEK293,hESC
	55291-53838	IMR90
	6904-3607	HEK293,IMR90,GM06990
	84245-81576	IMR90
	60678-29927	RWPE1
	387-327	HEK293
	79786-9100	HEK293,IMR90,GM06990
	93621-57533	IMR90,GM06990
	3842-23107	IMR90
	27125-54819	HEK293,IMR90,hESC
[truncated: 795 more rows]

## Sheet: Housekeeping_100kb
	House-keeping HiC interacting Gene Pairs	Cell lines of interactions
	22985-10598	IMR90
	10055-2909	RWPE1
	7332-8897	HEK293
	8028-84991	hESC
	23451-9330	IMR90
	5289-147339	IMR90
	8498-439	IMR90
	55421-124936	HEK293
	10142-221477	IMR90
	92140-5520	IMR90
	166785-5481	hESC
	83696-84933	hESC
	115286-9039	HEK293
	9925-84186	GM06990
	29078-51465	HEK293
	65056-80006	BT483
	6780-55661	HEK293,IMR90,hESC,GM06990
	8050-23788	hESC
	5768-1660	IMR90
	55830-25930	HEK293
	1523-8985	IMR90,GM06990
	11252-7353	IMR90
	2186-9043	IMR90
	51619-83605	IMR90
	5604-149603	HEK293
	64374-10318	HEK293
	55100-54505	hESC
	57649-55288	IMR90
	51479-54902	hESC
	7982-51667	IMR90
	26054-57038	hESC
	50862-8726	IMR90
	2098-8803	HEK293,IMR90
	8454-83891	IMR90
	51602-5147	hESC
	8239-56548	GM06990
	10910-23091	IMR90
	89910-51433	hESC
	84193-2972	IMR90
	23318-10489	RWPE1
	686-1739	hESC
	3607-79058	IMR90
	1386-518	HEK293,hESC
	54517-27342	IMR90
	100532726-92105	HEK293,IMR90,hESC
	64434-9690	HEK293,IMR90,hESC,RWPE1
	1605-54681	IMR90
	8148-55288	HEK293
	54496-9100	IMR90
	60673-91	IMR90
	57403-7150	IMR90
	5707-50485	HEK293
	8880-7709	IMR90
	11261-10066	GM06990
	6741-55660	IMR90
	100532726-55226	IMR90
	5515-56929	IMR90
	5870-8500	IMR90
	27125-10318	IMR90
	129685-100188893	RWPE1
	9342-27349	IMR90
	55108-6883	IMR90
	51585-25921	HEK293
	2339-79648	IMR90
	55294-6164	IMR90
	29068-399979	IMR90,hESC
	25994-253639	IMR90
	10153-112840	IMR90
	25777-996	IMR90
	9551-7589	RWPE1
	528-28957	IMR90
	11079-10277	hESC
	29102-10605	hESC
	145567-79446	HEK293
	27125-113829	IMR90
	51585-1500	IMR90
	686-51304	IMR90
	8891-54455	IMR90
	8780-8897	IMR90
	84274-121665	HEK293,IMR90,GM06990
	8720-8883	IMR90
	80155-6059	IMR90
	6256-138151	HEK293
	23256-9692	HEK293
	54517-830	HEK293
	10767-830	IMR90
	55255-64374	IMR90
	1495-23197	IMR90
	80021-8554	IMR90
	9448-84269	hESC
	163882-54455	IMR90
	64210-23063	IMR90
	80254-4690	IMR90
	10146-821	IMR90
	55754-26054	IMR90
	51144-79796	IMR90
	4771-55954	HEK293
	118924-23063	IMR90
	441150-5528	HEK293
	2734-23019	hESC
	9530-51669	HEK293
	669-4850	GM06990
	9669-79074	HEK293
	64852-572	IMR90
	1495-51752	IMR90
	11340-55608	IMR90
	54455-2782	IMR90
	80314-310	IMR90
	80204-56888	IMR90
	4836-9343	IMR90,hESC,GM06990
	22872-58478	HEK293,IMR90
	79020-3181	IMR90
	5073-6810	IMR90
	26270-5394	BT483,HEK293
	55339-22930	IMR90
	1408-7702	IMR90
	63892-8648	hESC
	26156-2975	HEK293
	84656-197370	IMR90
	5291-23023	IMR90
	64748-6597	HEK293,IMR90
	55269-22894	IMR90
	11336-56172	IMR90
	5917-51523	IMR90
	4289-27044	IMR90
	11140-7297	GM06990
	9530-9070	IMR90
	11193-2963	hESC
	26133-5770	HEK293
	25962-157567	GM06990
	63892-23175	IMR90
	79446-10598	HEK293
	54838-90550	hESC
	84516-28955	IMR90
	56888-23175	IMR90
	7174-55608	HEK293
	26035-55746	HEK293
	25977-2120	hESC
	3033-10611	hESC
	10771-219771	IMR90
	11335-22893	IMR90
	3607-4077	IMR90
	8648-9448	IMR90
	60685-26240	IMR90
	26148-84458	GM06990
	9690-51667	IMR90,GM06990
	58533-25938	IMR90
	10484-9692	IMR90
	533-9682	IMR90
	317662-54805	HEK293,IMR90
	7542-7536	IMR90
	23051-9777	IMR90
	26035-440275	hESC
	25962-92140	HEK293
	7265-5515	IMR90
	54432-57708	IMR90
	23517-80006	IMR90
	80762-8992	IMR90
	9373-152579	IMR90
	65056-6643	IMR90
	7323-10463	HEK293
	84991-8872	HEK293
	54505-65056	HEK293
	11342-25852	IMR90
	7520-9874	IMR90
	10299-51663	HEK293
	10180-23023	IMR90
	10245-10013	HEK293
	79005-5546	IMR90
	60685-10492	IMR90
	8634-23318	IMR90
	405-9869	HEK293,IMR90
	2734-79650	IMR90
	55031-2132	HEK293
	51447-7375	HEK293
	54808-8780	hESC
	2237-51144	hESC
	79613-6904	IMR90
	14-22868	HEK293
	9419-8648	HEK293
	8899-64771	IMR90
	10055-58506	IMR90
	7581-219771	hESC
	5147-129563	HEK293
	63892-10010	IMR90
	25983-84932	BT483
	93487-7597	hESC
	3895-8812	IMR90
	26297-51144	hESC
	7009-7296	IMR90
	100532726-25921	GM06990
	51061-3163	IMR90
	51105-8667	IMR90
	8028-23560	IMR90
	64771-6631	IMR90
	5917-3187	IMR90
	55677-9669	IMR90
	8545-27107	hESC
	55627-653784	HEK293
	6643-9685	IMR90
	6433-89910	IMR90
	55665-10652	HEK293
	80218-1665	IMR90
	10577-5527	HEK293
	11261-22893	HEK293
	57706-10541	HEK293
	10890-54764	IMR90
	51582-9788	hESC
	57018-5894	IMR90
	7520-5378	HEK293
	205564-2932	IMR90
	11112-83891	IMR90
	8720-10664	IMR90
	84324-5094	IMR90
	80204-27248	HEK293,IMR90
	80254-2932	IMR90
	55100-8546	IMR90
	1495-22936	IMR90
	143187-23261	IMR90
	55131-51631	hESC
	1738-27342	IMR90
	8455-8813	IMR90
	8065-5962	HEK293,IMR90
	56850-10013	hESC
	9334-51497	RWPE1
	8405-6730	IMR90
	51631-155435	hESC
	6390-5195	IMR90
	79613-27183	hESC,RWPE1
	8546-6902	HEK293,IMR90
	23369-8648	hESC
	842-440574	IMR90
	5007-25921	IMR90,hESC
	11016-2120	IMR90,hESC
	57403-56259	RWPE1
	11083-9885	HEK293
	5770-22913	GM06990
	10632-25921	IMR90
	8241-11152	GM06990
	51322-219771	IMR90
	6468-310	IMR90
	55108-23013	IMR90
	10484-25938	IMR90
	26574-79893	BT483,HEK293,GM06990
	6433-9733	IMR90
	11193-222484	HEK293
	79591-219771	IMR90
	55745-3895	HEK293,hESC
	79954-8648	hESC
	23054-26133	HEK293,IMR90
	163882-10277	IMR90
	81579-1182	IMR90
	221294-57706	IMR90
	10277-2782	IMR90
	2222-79648	IMR90
	124402-3163	HEK293,GM06990
	23219-10260	HEK293
	84640-80854	RWPE1
	79446-3705	HEK293
	55294-9693	HEK293,RWPE1
	286053-23039	hESC
	10890-10128	hESC
	3688-79591	IMR90
	94239-9238	GM06990
	10269-26009	IMR90
	163882-55735	hESC
	9925-55234	IMR90
	286053-83940	GM06990
	1665-3093	hESC
	6643-51397	hESC
	60685-85021	IMR90
	8985-51657	GM06990
	54955-127428	GM06990
	55862-9589	IMR90
	64222-54499	IMR90
	23505-84693	IMR90
	55665-5898	IMR90
	686-9209	IMR90
	10459-29914	BT483,RWPE1
	64210-10285	IMR90
	8242-8241	HEK293,IMR90
	221786-7589	GM06990
	2098-7750	HEK293
	8310-54872	IMR90
	79759-124454	IMR90,hESC
	5601-57706	IMR90
	9410-51441	IMR90
	79033-8569	GM06990
	114883-9698	IMR90
	439-84971	IMR90
	26190-92715	IMR90
	23367-5917	HEK293,IMR90
	29072-7508	IMR90
	51283-4682	IMR90
	55902-6780	GM06990
	57649-55852	IMR90
	128989-1312	HEK293
	56922-25852	IMR90
	25953-5707	IMR90
	84893-26019	HEK293,IMR90,hESC
	80207-2931	IMR90
	64776-5962	HEK293
	8720-164	hESC
	53349-5527	IMR90
	207-79446	IMR90
	84619-80331	hESC,GM06990
	23243-7325	BT483
	132660-6731	HEK293
	22878-4087	IMR90
	83737-79175	hESC
	4690-80254	HEK293
	7265-113829	HEK293
	23-5429	hESC
	7150-5770	GM06990
	4292-23395	IMR90
	10277-56998	HEK293,IMR90,RWPE1
	23291-54853	hESC
	6390-11079	IMR90
	4331-79446	HEK293
	9410-65979	IMR90
	1605-54859	IMR90
	60685-1347	IMR90
	6184-7879	IMR90
	79954-23160	hESC
	528-25879	HEK293,IMR90,GM06990
	114883-23013	IMR90
	29965-80777	IMR90
	8879-3632	IMR90
	4771-8897	BT483,HEK293,IMR90,hESC,RWPE1
	23256-93487	HEK293
	57679-79954	IMR90
	26190-9128	hESC
	830-57541	IMR90
	83752-11051	IMR90
	60685-23304	HEK293
	9500-8725	HEK293
	10771-23560	IMR90
	56850-56548	IMR90
	93643-23070	IMR90
	26168-9135	IMR90
	56894-8888	hESC
	221078-84991	IMR90
	80196-51433	HEK293,IMR90,hESC,GM06990,RWPE1
	26610-144108	HEK293
	25977-51643	IMR90
	8455-26133	IMR90
	124454-57020	IMR90
	64393-51193	BT483
	80895-9125	HEK293
	26574-9326	HEK293
	55226-1643	hESC
	7982-8454	HEK293
	26959-51631	IMR90
	692094-7415	hESC
	2342-5527	hESC
	137964-84549	IMR90
	5295-91942	hESC
	7982-9690	IMR90
	55697-9100	hESC
	6675-84320	IMR90
	51105-83940	HEK293
	1500-25921	GM06990,RWPE1
	23291-1982	IMR90
	8148-9326	HEK293,RWPE1
	372-25906	IMR90
	23369-79954	HEK293
	55746-6905	hESC
	29966-5687	IMR90
	4204-8239	IMR90
	1665-91050	BT483
	55421-9611	IMR90
	1314-9261	IMR90
	84991-84893	HEK293,RWPE1
	9987-6731	IMR90
	55131-54517	IMR90
	7328-60412	HEK293
	528-79139	hESC
	23560-8872	IMR90
	60313-54455	IMR90
	57679-5707	IMR90,hESC
	55253-9883	GM06990
	830-27044	HEK293,GM06990
	5289-4089	IMR90
	9326-84311	hESC
	54496-54925	IMR90
	115286-9209	IMR90
	79441-3954	IMR90
	79607-83480	HEK293
	23243-10015	IMR90
	5707-9577	IMR90
	6197-54521	IMR90
	7265-114825	HEK293,IMR90,hESC
	10982-5289	GM06990
	22839-80331	IMR90
	11044-23379	IMR90
	9538-8882	IMR90
	90488-2802	IMR90
	55226-51074	BT483
	22936-10111	IMR90
	51322-10730	RWPE1
	22839-51654	hESC
	152579-166785	IMR90
	6468-26019	IMR90
	8729-10121	HEK293,IMR90,GM06990,RWPE1
	89970-23450	HEK293
	51111-372	IMR90
	549-84186	IMR90
	79796-329	IMR90
	26090-8760	IMR90
	25953-9470	hESC
	5770-54994	BT483
	144363-2120	IMR90
	4289-4850	IMR90
	10514-124936	GM06990
	5440-157567	HEK293,IMR90,GM06990,RWPE1
	55626-23788	IMR90
	55325-83891	HEK293,IMR90,GM06990
	3836-27032	IMR90
	29896-26100	IMR90
	80204-8648	hESC
	9604-167153	IMR90
	26156-29066	IMR90
	26190-51552	IMR90
	8545-152137	IMR90
	8720-11269	IMR90
	11342-51319	HEK293
	55250-147339	hESC
	9703-55379	IMR90
	7174-3981	HEK293
	5130-56922	IMR90
	8697-51426	hESC
	23175-23369	RWPE1
	11059-6921	hESC
	3069-9330	IMR90
	9577-27429	IMR90
	25962-9694	HEK293
	830-55973	IMR90
	9500-11152	hESC
	6156-92140	IMR90
	23261-5394	IMR90
	8569-54432	hESC
	113251-2120	HEK293
	1994-54815	IMR90
	11112-55744	hESC
	6883-9698	IMR90
	27125-8697	HEK293
	26054-5550	IMR90
	84656-8883	IMR90
	55735-54455	HEK293
	145567-5550	IMR90
	55291-9354	HEK293,hESC
	3688-80314	HEK293
	83548-22862	HEK293
	7371-9557	IMR90
	9804-64746	IMR90
	23603-9733	GM06990
	55624-5686	IMR90
	29102-10299	hESC
	9650-55284	IMR90
	84334-8816	IMR90
	22926-6301	HEK293
	8449-60685	IMR90
	57003-3607	hESC
	55294-83891	hESC
	221786-27044	IMR90
	22894-55608	GM06990
	2975-27327	HEK293
	8667-55156	IMR90
	55325-1182	hESC
	528-27067	hESC
	56888-2976	IMR90
	3632-54805	RWPE1
	81605-56262	IMR90
	116113-60685	GM06990
	9530-137964	HEK293
	8720-11051	IMR90,hESC
	79016-4670	HEK293
	27246-5546	IMR90
	6428-5528	IMR90
	55677-5903	IMR90
	55294-80854	hESC
	55012-8812	IMR90
	57122-2799	GM06990
	26057-60559	IMR90
	79587-55608	HEK293,IMR90,GM06990,RWPE1
	5481-9693	BT483,HEK293,IMR90,hESC
	221294-5550	IMR90
	23367-10318	HEK293,hESC
	286053-11059	HEK293
	8729-90550	IMR90
	57128-79683	IMR90
	23219-1660	IMR90
	55770-60685	HEK293
	8883-2734	IMR90
	309-10318	RWPE1
	310-6832	hESC
	54778-11261	hESC
	5194-51072	IMR90
	1785-23770	IMR90
	8602-23244	IMR90
	10611-23173	RWPE1
	9188-3416	hESC
	7109-8888	IMR90
	6302-22864	GM06990
	8992-51491	GM06990
	5501-80196	HEK293
	55624-23318	HEK293
	54896-440574	HEK293,hESC,GM06990
	3705-57062	RWPE1
	207-91833	HEK293
	55787-94056	HEK293
	11101-8661	HEK293
	10201-7879	IMR90
	6059-10611	IMR90
	91949-124454	HEK293
	7324-23243	HEK293
	7009-5094	GM06990
	8455-2937	IMR90
	23318-6342	RWPE1
	64225-8648	hESC
	54819-9879	GM06990
	157567-84197	IMR90
	283635-4331	IMR90
	51604-116092	HEK293,hESC
	134145-11044	IMR90,hESC
	26054-60685	IMR90
	134218-23548	IMR90
	26054-60682	HEK293
	22818-196527	IMR90
	79731-6938	IMR90
	22907-7375	IMR90
	5073-84516	IMR90
	81037-11044	IMR90
	9550-54542	RWPE1
	9967-54455	IMR90
	6342-9813	hESC
	7073-79892	IMR90
	51507-23051	RWPE1
	1605-11180	HEK293,GM06990
	55697-9798	IMR90
	4331-9692	IMR90
	7328-1523	HEK293
	128989-79446	BT483
	55017-55701	IMR90
	6904-26502	RWPE1
	2932-7879	IMR90
	80204-5194	IMR90
	5976-2909	IMR90
	51028-9107	IMR90
	3916-79587	IMR90
	549-79048	GM06990
	10010-5378	IMR90
	80824-7296	IMR90
	4289-51631	IMR90
	84971-5976	IMR90
	79954-10128	RWPE1
	10577-23588	IMR90
	5306-1398	RWPE1
	8846-10484	IMR90
	9776-1643	IMR90
	84081-1362	HEK293
	28998-84933	HEK293
	1452-54819	IMR90
	23107-6897	hESC
	5007-1642	IMR90
	5515-1495	IMR90
	10963-2237	IMR90
	10190-5903	IMR90
	5481-56034	HEK293,RWPE1
	23243-64689	HEK293
	9778-23244	IMR90
	441150-89953	IMR90
	79813-9128	IMR90
	23019-23450	IMR90
	5283-25938	IMR90
	7265-10318	IMR90
	9741-79954	HEK293,hESC
	374969-9698	hESC
	7982-8621	IMR90
	7702-10527	RWPE1
	23318-8569	HEK293,hESC
	55749-310	IMR90
	145567-55051	HEK293,IMR90,hESC,RWPE1
	8545-201595	IMR90
	11244-92140	IMR90
	1399-9701	IMR90
	5928-200081	GM06990
	10914-4331	HEK293
	7328-27153	hESC
	5824-5546	HEK293
	27067-28957	IMR90,GM06990
	55275-201163	hESC
	10767-51714	IMR90
	9188-1147	hESC
	23013-84320	IMR90
	22882-79139	HEK293,IMR90,RWPE1
	5429-55168	HEK293,IMR90,GM06990
	8546-25836	HEK293
	84991-10006	hESC
	22828-9589	IMR90
	54838-3632	hESC
	10269-3705	IMR90
	11059-9821	hESC
	9604-22936	IMR90
	5928-9682	IMR90
	55249-23381	GM06990
	286053-92140	hESC
	51631-7589	IMR90
	832-10450	IMR90
	23468-9416	HEK293
	7371-22926	HEK293
	5768-9261	IMR90
	56919-54902	IMR90
	286053-55284	IMR90
	84656-123803	IMR90
	55626-2017	hESC
	388403-55288	IMR90
	9967-29889	HEK293
	51631-51667	hESC
	9107-22862	hESC
	152579-54940	hESC,GM06990
	58533-5687	HEK293,IMR90,RWPE1
	6787-80218	IMR90
	26156-197370	IMR90
	832-65979	IMR90
	2590-2108	HEK293
	6100-51251	HEK293,GM06990
	54453-92667	IMR90
	79813-9328	GM06990
	9776-1351	IMR90
	10523-54862	IMR90
	3572-51752	IMR90
	7328-9031	IMR90
	139231-55787	IMR90
	9530-55140	HEK293
	5515-10111	GM06990
	8050-5007	hESC
	374882-54862	IMR90
	9188-8872	GM06990
	10153-79954	hESC
	84656-124402	GM06990
	5516-23212	HEK293
	7511-54764	IMR90
	11059-28957	HEK293
	80204-84693	IMR90
	201163-3607	IMR90
	23023-3836	RWPE1
	2976-9270	hESC
	6687-5681	hESC
	663-79664	HEK293
	1965-5529	IMR90
	91869-4690	IMR90
	1603-5018	IMR90
	23243-10533	IMR90
	100188893-129685	BT483,hESC,GM06990
	80185-79648	IMR90
	9470-4705	IMR90,RWPE1
	64852-51144	IMR90
	9931-9611	IMR90
	79446-5527	HEK293,IMR90,GM06990,RWPE1
	8846-145567	IMR90
	6483-55697	RWPE1
	10713-57142	IMR90
	55131-55798	HEK293,RWPE1
	6729-283635	RWPE1
	3052-1665	IMR90
	10180-4292	IMR90
	7551-56257	GM06990
	60685-8899	IMR90
	10084-11152	HEK293,IMR90
	22872-53371	IMR90
	10260-80232	HEK293
	51602-29789	hESC,RWPE1
	162-8563	HEK293,IMR90,hESC,GM06990,RWPE1
	55798-10552	IMR90
	4437-285672	hESC
	9967-54936	IMR90,GM06990
	23545-55591	HEK293
	10605-56172	BT483
	51507-23394	RWPE1
	143187-79991	hESC
	65979-127428	HEK293
	7536-738	GM06990
	54505-1495	IMR90
	4331-5529	HEK293,IMR90
	5870-51642	BT483,HEK293,IMR90,GM06990
	55226-55626	RWPE1
	10890-79954	hESC
	2686-55245	HEK293
	1810-5686	GM06990
	1739-5894	IMR90
	6774-84514	HEK293
	79796-8065	RWPE1
	23256-22990	IMR90
	813-1523	IMR90
	65018-8672	RWPE1
	5195-5394	HEK293
	80218-51663	IMR90
	5467-221496	IMR90
	29102-64083	HEK293
	7553-5719	IMR90
	2107-10915	hESC
	259230-23063	IMR90
	84271-26286	HEK293
	55005-85021	hESC
	51141-9394	HEK293
	23304-5528	HEK293,IMR90
	23019-9798	IMR90,hESC
	7328-51631	HEK293
	7073-132	IMR90
	10269-4802	RWPE1
	23020-56910	RWPE1
	7514-10713	IMR90
	4715-9788	IMR90
	8546-51523	IMR90
	23023-55773	IMR90
	27102-10652	IMR90
	55269-9107	IMR90
	10342-55852	IMR90
	63892-23020	IMR90
	7750-11193	IMR90
	5707-4691	IMR90
	10169-10260	IMR90
	55226-2965	HEK293
	51429-3096	IMR90
	4292-145567	IMR90
	55763-23142	IMR90
	5515-10802	HEK293,IMR90
	440026-10658	IMR90
	7982-60412	HEK293
	23051-51526	RWPE1
	51061-7874	IMR90
	5189-55253	IMR90
	1495-10802	IMR90
	832-2590	hESC
	221294-10492	IMR90
	23261-55624	IMR90
	55109-112574	HEK293
	22826-9698	HEK293
	63892-9577	HEK293
	5981-23244	IMR90,GM06990
	8301-51501	HEK293,GM06990
	6814-9653	HEK293
	1998-1182	hESC
	27125-8992	IMR90
	3658-4643	IMR90
	51138-152579	IMR90
	9354-372	IMR90
	10959-55591	HEK293
	2932-9616	HEK293
	2686-158	IMR90
	55341-23261	IMR90
	11334-51368	BT483
	3632-132	IMR90
	4799-573	HEK293,IMR90
	6342-3716	HEK293
	23291-64374	IMR90
	27153-9690	IMR90
	23244-3093	HEK293,IMR90,hESC,GM06990,RWPE1
	2937-9334	RWPE1
	8455-55379	IMR90
	26057-3184	RWPE1
	51665-4705	IMR90,hESC,RWPE1
	9448-22930	HEK293
	27153-51667	GM06990
	6119-10658	IMR90
	57142-10128	IMR90
	25777-85377	GM06990
	7592-11152	IMR90
	56180-27316	IMR90
	84128-9320	IMR90
	55095-6829	IMR90
	79147-2909	HEK293,IMR90
	9894-90861	RWPE1
	64412-26090	hESC
	9524-10994	BT483,HEK293
	11334-11188	GM06990
	11337-10594	hESC
	8301-92105	IMR90
	28985-54521	IMR90
	80331-22913	IMR90
	56259-9675	IMR90
	10137-10139	IMR90
	10541-7507	HEK293,GM06990
	8459-9889	IMR90
	10181-151903	IMR90
	23512-10238	IMR90
	25989-84993	GM06990
	7095-51714	hESC
	51111-55626	hESC
	79759-3163	IMR90
	821-8697	IMR90
	29966-9692	hESC,GM06990
	4799-51510	BT483,IMR90,hESC
	2799-29110	BT483
	9813-8569	HEK293,hESC
	9217-26164	GM06990
	25994-64689	IMR90
	10367-317662	HEK293,IMR90
	28962-51465	hESC
	10890-22930	IMR90
	55005-10492	IMR90
	64324-7322	IMR90
	27125-5917	hESC
	8459-23151	IMR90
	8027-84333	IMR90
	23560-6832	IMR90
	55751-9693	IMR90
	4253-6729	IMR90
	8027-23560	IMR90
	9925-210	IMR90
	10111-51523	HEK293
	5465-9701	IMR90
	5147-79137	HEK293
	84516-7874	IMR90
	4534-55559	IMR90
	6786-144108	IMR90
	27125-1456	IMR90
	4771-10291	IMR90,GM06990
	10890-57223	IMR90
	6164-27236	IMR90
	55902-2937	BT483
	5825-27246	IMR90
	84268-9135	hESC,GM06990
	100532726-51642	hESC
	51501-8301	IMR90
	55844-8661	IMR90
	2739-23070	BT483,HEK293
	3572-54505	IMR90
	4720-5546	BT483
	200186-57459	GM06990
	9416-84926	IMR90
	7520-22828	IMR90
	80218-151987	IMR90
	10533-56954	IMR90
	1998-27236	hESC
	8312-8131	IMR90,GM06990,RWPE1
	5194-92906	hESC
	5516-84549	HEK293,IMR90,GM06990
	6675-1660	IMR90
	221955-27044	IMR90
	51322-259230	hESC
	22882-4204	HEK293
	9538-64776	hESC
	55830-10168	hESC
	79446-91833	GM06990
	11321-9792	hESC
	2730-57708	IMR90
	9989-10982	GM06990
	84726-8780	IMR90
	54455-440574	IMR90
	79048-23196	HEK293,IMR90
	55254-51300	HEK293,hESC,GM06990
	7520-129563	HEK293,hESC
	27102-29896	hESC
	55209-85403	IMR90
	317662-10367	RWPE1
	7750-22862	IMR90
	7511-3632	IMR90
	3096-10667	HEK293,hESC
	22872-9987	HEK293
	7905-56929	IMR90
	23019-55697	IMR90
	23261-6390	IMR90
	2617-27044	IMR90
	79813-27130	IMR90
	51014-51397	GM06990
	9698-23032	HEK293
	389677-25879	hESC
	1739-2120	IMR90
	221786-55131	IMR90
	51582-11244	HEK293
	27248-5861	IMR90
	8725-22847	HEK293
	60491-129563	hESC
	83940-79139	GM06990
	8720-2734	IMR90
	10890-25814	IMR90
	7511-143187	IMR90
	54883-57649	IMR90
	51324-10066	IMR90
	54453-116092	IMR90
	255252-22913	IMR90
	7072-5861	IMR90
	26190-10541	HEK293
	1386-57679	hESC
	83608-55250	RWPE1
	5501-6311	RWPE1
	51202-10059	IMR90
	79717-9813	hESC
	164-23019	IMR90
	23369-51112	IMR90,hESC
	9334-80331	IMR90
	9972-10667	hESC
	10963-10658	IMR90
	9524-58525	HEK293
	56850-8242	IMR90,GM06990
	2137-79648	IMR90
	9972-8899	IMR90
	205564-220929	IMR90
	55209-7342	IMR90
	5295-3842	GM06990
	64743-11152	IMR90
	84307-57534	IMR90
	84259-372	IMR90
	51501-84233	IMR90
	7265-84236	IMR90
	51752-22936	GM06990
	22913-10605	IMR90
	5917-114825	hESC
	60412-23534	HEK293
	440275-8563	IMR90
	9993-7353	GM06990
	51755-9611	HEK293
	317662-310	HEK293,IMR90
	79991-80019	IMR90
	26054-3096	IMR90
	100532726-7702	IMR90
	10890-57142	IMR90
	84619-24148	RWPE1
	60491-23020	IMR90
	23304-5429	IMR90
	7528-5527	HEK293,IMR90
	9967-5195	IMR90
	7982-55973	IMR90
	9275-10552	IMR90
	51138-79644	IMR90
	118487-10121	IMR90
	80218-100534599	IMR90
	9925-57706	IMR90
	8985-1523	HEK293
	7597-91833	IMR90
	55156-28957	HEK293
	51582-27067	hESC
	757-5822	IMR90
	10245-11152	HEK293
	83891-1182	hESC
	8453-2665	IMR90
	10210-6595	IMR90
	10987-7336	IMR90
	23065-5394	hESC
	283635-1743	IMR90
	51078-5147	IMR90
	55037-27247	IMR90
	27044-60412	HEK293
	54819-27125	RWPE1
	3658-80349	hESC,GM06990,RWPE1
	1213-51174	IMR90,GM06990,RWPE1
	8669-9640	IMR90
	29117-9798	IMR90
	7337-23191	hESC
	127428-54455	IMR90
	4298-55095	IMR90
	10492-57150	hESC
	5536-8189	RWPE1
	25957-10492	HEK293
	11101-54838	hESC
	2963-22862	IMR90
	113201-9318	IMR90
	1994-4298	IMR90
	91050-10463	IMR90
	9500-27301	HEK293
	161-66005	IMR90
	89970-2734	IMR90
	10963-51642	IMR90
	1213-57003	hESC
	8459-23760	IMR90
	10153-57142	HEK293
	26054-25998	IMR90
	9698-54896	IMR90
	65979-6118	HEK293,GM06990,RWPE1
	7073-10285	hESC
	9673-23381	BT483
	2098-22862	HEK293
	3607-5306	IMR90
	51274-1665	IMR90
	9342-6942	HEK293
	23243-686	IMR90,GM06990
	23261-79033	IMR90
	56897-3096	HEK293
	55275-24148	HEK293
	55559-10134	GM06990
	883-9919	HEK293,IMR90
	29896-54543	IMR90
	221294-85313	IMR90
	54505-23517	HEK293
	23291-10111	IMR90
	23054-60493	hESC
	4601-259230	IMR90
	10180-25930	IMR90
	80019-84545	IMR90
	130074-23190	IMR90
	10773-23137	HEK293
	163882-23219	IMR90
	25879-7419	IMR90
	89970-54496	hESC
	6185-56259	HEK293,IMR90
	6185-22913	GM06990
	79701-79058	IMR90,GM06990
	11165-7629	IMR90,GM06990
	9282-8242	IMR90
	2963-222484	HEK293
	55005-79683	hESC
	51602-57679	HEK293
	26090-6874	IMR90
	259230-221035	hESC
	7702-10658	IMR90
	9324-26054	HEK293,hESC
	129563-9125	HEK293
	4289-27342	IMR90
	3035-3308	IMR90
	6185-11083	IMR90
	5516-4482	HEK293
	23379-10299	IMR90
	8243-8239	IMR90
	93974-6883	HEK293
	5511-22826	GM06990
	26240-389362	GM06990
	10963-572	RWPE1
	5429-55770	IMR90
	9448-2071	HEK293
	57534-55701	RWPE1
	90416-22893	RWPE1
	23369-23175	IMR90
	51603-22926	IMR90
	26994-8569	RWPE1
	6478-56922	IMR90
	27032-30849	HEK293,hESC,GM06990
	6780-171023	IMR90
	1213-10476	IMR90
	152579-10611	IMR90
	23261-55182	IMR90
	84273-26057	hESC
	23065-10450	IMR90
	23-55168	IMR90
	10180-7375	HEK293
	221955-29896	HEK293,hESC
	9320-4705	IMR90
	150684-57142	hESC
	23244-57533	IMR90
	29966-4670	IMR90
	51074-9897	IMR90
	283635-5687	HEK293
	56913-29896	HEK293
	3033-51574	HEK293
	64324-8992	IMR90
	55316-2186	hESC
	6428-93643	HEK293
	669-155435	HEK293
	55735-8569	IMR90
	221184-27183	IMR90
	7336-29088	HEK293
	22878-669	HEK293
	60313-9682	IMR90
	5516-79648	HEK293,IMR90
	7324-92106	IMR90
	10533-91869	IMR90
	50862-10658	IMR90
	54838-64210	hESC
	7325-7342	GM06990
	84128-9330	HEK293
	1727-11252	HEK293
	55131-51667	IMR90
	6059-9693	IMR90
	23367-10915	hESC,GM06990
	6428-9474	hESC
	23244-11019	HEK293,IMR90
	81577-9100	IMR90
	10226-6597	IMR90,GM06990
	9410-57708	IMR90
	2235-147339	hESC
	3646-9788	hESC
	51079-54815	IMR90
	5607-3163	IMR90
	10527-833	HEK293,IMR90
	56652-55844	IMR90
	80218-85476	HEK293
	9320-3267	GM06990
	55100-10299	HEK293,hESC
	5663-3895	hESC
	24148-80331	HEK293,GM06990
	6905-5525	IMR90
	65123-29956	BT483
	10342-2932	hESC
	84545-132	IMR90
	205564-11180	IMR90
	27000-54517	HEK293
	533-55182	HEK293
	91942-3572	RWPE1
	7109-5822	RWPE1
	56652-64077	IMR90
	64771-6882	RWPE1
	54906-84893	GM06990,RWPE1
	93436-8498	IMR90
	8669-9101	IMR90
	64210-132	hESC
	4289-155435	HEK293
	113829-27430	IMR90
	9107-84945	IMR90
	10730-26019	IMR90
	124454-2975	hESC
	55108-10450	IMR90
	10476-9043	IMR90
	51663-25836	BT483
	8899-10455	HEK293
	9188-10771	IMR90
	9950-22990	IMR90
	6651-10694	HEK293
	11112-3181	IMR90
	79157-85313	IMR90
	55002-121665	IMR90
	1176-1456	IMR90
	55852-51755	IMR90
	286053-23144	IMR90
	11112-8887	HEK293
	54439-10915	hESC
	4601-23063	IMR90
	132660-81579	hESC
	317662-79591	hESC
	10168-10533	HEK293,hESC
	26057-23173	RWPE1
	5770-2686	RWPE1
	26610-25921	HEK293
	7296-6311	IMR90
	22985-283635	RWPE1
	55697-23450	HEK293,IMR90
	23381-55705	IMR90
	27044-51667	IMR90
	9500-8241	HEK293
	23107-7322	IMR90
	100532726-8065	hESC
	145567-2342	hESC
	152579-23142	IMR90
	3459-79683	HEK293
	51808-7905	hESC
	26100-54476	RWPE1
	80314-219771	HEK293
	54496-5681	GM06990
	221786-9551	HEK293,IMR90,RWPE1
	51164-10111	IMR90
	10238-5635	IMR90
	89970-57546	IMR90
	3187-7322	IMR90
	22980-5681	IMR90
	22985-10484	IMR90
	5537-2800	HEK293,IMR90,hESC,GM06990,RWPE1
	55608-55795	RWPE1
	53373-9904	HEK293,IMR90
	83877-137492	HEK293
	60313-10489	HEK293
	5436-25921	IMR90
	9188-221035	HEK293
	54870-11180	IMR90
	3608-65123	HEK293,IMR90,hESC
	6731-5431	IMR90,hESC,GM06990
	63892-56888	HEK293,IMR90
	51072-64342	IMR90
	22930-130074	HEK293
	2734-11269	IMR90
	1312-79680	HEK293
	26054-10492	HEK293,IMR90,hESC
	8131-57799	RWPE1
	26035-80232	HEK293
	55245-26133	HEK293
	56647-79991	HEK293
	27342-9031	IMR90
	79058-6182	BT483
	7150-598	IMR90
	64844-22930	HEK293
	137492-23039	IMR90
	55005-9589	IMR90
	9341-51253	IMR90
	23369-129563	IMR90
	23468-50865	IMR90
	64114-617	GM06990
	83891-27044	IMR90
	285343-2932	IMR90
	23160-23175	IMR90
	205564-5062	IMR90
	51304-25930	IMR90
	51003-9135	BT483
	79731-25921	GM06990
	92399-54542	IMR90
	51193-56922	IMR90
	55037-10128	IMR90
	55559-8776	IMR90
	27130-51552	IMR90
	6434-27032	IMR90
	2739-116113	HEK293
	81579-10427	HEK293,IMR90,hESC,GM06990
	8409-8242	IMR90
	11016-5094	HEK293,IMR90
	4799-10020	IMR90
	7073-23063	IMR90
	55813-9703	hESC
	56900-50999	hESC
	79033-56998	IMR90
	5481-80854	hESC
	56889-27343	HEK293
	10802-9879	IMR90,hESC,RWPE1
	27131-8760	IMR90
	5859-11180	HEK293,IMR90,GM06990
	8893-51368	hESC
	8880-26009	GM06990
	9394-23190	IMR90
	7265-3035	HEK293,IMR90
	252969-79648	IMR90
	9703-9043	IMR90
	3632-11101	RWPE1
	22828-51429	HEK293
	7296-55591	hESC
	11342-23243	IMR90
	55182-23318	hESC
	23016-10533	HEK293,hESC
	79607-372	IMR90
	221496-84300	GM06990
	84991-23560	HEK293,hESC
	9632-54805	IMR90
	10084-56850	RWPE1
	9530-51201	IMR90
	84259-4331	IMR90
	54955-29889	BT483,HEK293,hESC,GM06990,RWPE1
	55255-55109	IMR90
	55100-23548	hESC
	29066-197370	IMR90
	26959-11179	HEK293
	10973-221294	HEK293
	8672-6118	hESC
	2181-55759	HEK293
	27044-57541	IMR90
	23479-196527	IMR90
	11060-84342	IMR90,RWPE1
	10527-2965	hESC
	527-4350	GM06990
	91949-57149	IMR90
	222484-23091	HEK293
	9416-5094	IMR90
	7702-54542	IMR90
	1456-9652	IMR90
	9993-25814	IMR90
	84273-23216	IMR90
	23065-440574	IMR90,RWPE1
	9604-54819	IMR90
	149603-54432	IMR90
	221294-3066	IMR90
	54517-1738	HEK293
	8028-84893	IMR90
	29117-9785	hESC
	79991-221035	IMR90
	22882-92140	IMR90
	7511-80351	GM06990
	11269-23450	IMR90,hESC,RWPE1
	286053-83696	HEK293,hESC
	27125-7905	hESC
	23107-9652	HEK293
	8028-2665	HEK293
	9101-8554	IMR90
	134218-10605	IMR90,RWPE1
	24140-8242	hESC
	9470-5147	BT483
	9972-3096	IMR90
	55250-54808	IMR90
	10658-25921	hESC
	29882-6836	hESC
	157697-79648	HEK293,IMR90
	8899-9425	RWPE1
	80006-134218	IMR90
	10632-9183	GM06990
	80204-9741	hESC
	163882-1939	IMR90
	55254-57018	IMR90
	4087-4200	HEK293
	57706-22913	IMR90
	10142-51631	IMR90
	29789-4709	hESC
	54934-7296	IMR90
	221477-23787	HEK293,hESC
	56850-11152	HEK293,IMR90,hESC
	51654-54994	BT483
	51719-10056	HEK293,hESC
	4289-60412	HEK293
	10657-8073	IMR90
	84233-8301	IMR90
	25820-84993	RWPE1
	55666-79902	IMR90
	9775-9043	IMR90
	51667-10552	IMR90
	5604-4670	IMR90
	7750-10910	IMR90
	55140-51669	BT483
	55660-22930	IMR90
	9821-9541	IMR90
	57403-9777	RWPE1
	1605-646450	HEK293
	8545-3836	HEK293
	10869-51447	GM06990
	23051-51507	IMR90
	25820-51324	RWPE1
	57649-9703	HEK293,GM06990
	54521-10813	IMR90
	387-7375	BT483
	90416-55177	HEK293
	9482-81565	BT483
	6721-22880	hESC
	55219-8672	HEK293
	389677-169200	HEK293
	10285-1355	hESC
	80777-11060	BT483
	9125-29959	IMR90
	55735-79932	IMR90
	3033-6164	BT483,HEK293,IMR90,GM06990
	9698-9682	IMR90
	8883-11269	IMR90
	137964-2936	HEK293
	10898-54517	IMR90
	93643-23	IMR90
	9925-6595	hESC
	6185-80331	IMR90
	25930-29072	RWPE1
	7511-5599	IMR90
	55831-6787	IMR90
	9410-8672	IMR90
	51447-11180	GM06990
	22930-29789	hESC
	51105-83696	HEK293,hESC,GM06990
	29914-55735	IMR90
	8546-8897	IMR90
	10802-2107	hESC
	1739-6498	hESC
	7520-1386	HEK293
	337867-7750	IMR90
	79726-221184	IMR90,hESC
	51072-10153	hESC
	80824-10138	HEK293
	55254-84458	IMR90
	55902-2686	IMR90
	441150-93643	GM06990
	79005-10456	IMR90
	23517-51752	IMR90
	51304-23395	RWPE1
	81932-9128	HEK293
	7586-9275	IMR90
	143187-118987	hESC
	2098-9107	IMR90
	55795-55608	HEK293
	51112-23175	IMR90
	5511-93974	GM06990
	55749-26091	IMR90
	2395-55234	HEK293
	22930-84269	hESC
	26959-1738	IMR90
	1727-27349	IMR90
	2107-10111	IMR90
	9500-7789	HEK293
	22839-22913	IMR90
	1456-6643	BT483,GM06990
	65082-8099	IMR90
	205564-10533	IMR90
	57533-23216	IMR90
	10897-55626	IMR90
	2590-27097	BT483,HEK293,GM06990,RWPE1
	221184-11269	IMR90
	29090-147339	IMR90
	22872-6731	hESC
	686-64689	hESC
	27257-6814	BT483
	55486-10533	IMR90
	5976-54929	GM06990
	6643-100302736	hESC
	5664-359948	GM06990
	55051-5527	HEK293
	833-7748	HEK293,IMR90
	55852-162427	HEK293
	54808-147339	hESC
	11196-84458	IMR90
	23291-9685	IMR90
	10527-440026	IMR90
	5928-65979	IMR90
	64374-9879	GM06990
	9530-2936	HEK293
	7597-5529	GM06990
	23261-163882	IMR90
	3035-80230	IMR90
	23468-5094	HEK293
	203069-84549	hESC
	11016-196527	IMR90
	5516-157697	IMR90
	7342-10015	GM06990
	10514-201163	IMR90
	58525-10994	BT483
	466-25875	GM06990
	4292-115286	IMR90
	54778-4643	HEK293
	1499-132001	hESC
	51201-2936	HEK293
	22907-7342	IMR90
	26091-221035	hESC,RWPE1
	3035-821	IMR90
	10713-55037	HEK293,IMR90,GM06990
	1998-80155	HEK293,IMR90,hESC,GM06990
	1176-22936	hESC
	8028-259230	hESC
	4292-92106	IMR90
	10514-9552	HEK293,IMR90,RWPE1
	7332-26286	IMR90
	57592-23557	IMR90
	23107-3572	RWPE1
	54882-54853	HEK293
	23304-9656	IMR90
	51072-79954	hESC
	8738-7296	hESC
	1147-282991	HEK293
	8672-100381270	IMR90
	9416-11016	IMR90
	23395-23016	IMR90,GM06990
	1523-6856	BT483
	51604-6780	hESC
	1605-10180	HEK293,GM06990
	7072-57223	IMR90
	55862-221294	HEK293
	6433-51699	IMR90
	29880-7750	IMR90
	3572-65056	HEK293,IMR90
	8453-10730	hESC
	8533-81565	HEK293
	60313-80135	IMR90
	9967-6390	IMR90
	91949-56940	IMR90
	6396-132001	RWPE1
	6118-54455	IMR90
	10181-9807	IMR90,GM06990
	10318-309	HEK293,IMR90,hESC,GM06990
	51008-79591	hESC
	207-84193	IMR90
	7342-27258	IMR90
	1998-7323	IMR90
	2665-84893	RWPE1
	10651-22930	HEK293
	57799-10273	IMR90
	1495-9879	IMR90
	10806-9826	IMR90
	25962-528	hESC
	55626-25921	hESC
	51105-286053	IMR90
	116092-51604	RWPE1
	10564-8455	IMR90
	10898-7589	HEK293,IMR90,GM06990
	9125-64320	BT483
	4149-2079	HEK293
	7514-64225	IMR90
	55182-9682	RWPE1
	10907-54808	IMR90
	11180-387	HEK293
	84274-80196	HEK293,IMR90
	55002-80196	IMR90
	27342-10552	IMR90
	7317-11152	HEK293
	10181-10180	HEK293,IMR90,hESC,GM06990
	1605-55152	GM06990
	132-142891	HEK293,RWPE1
	6418-2801	GM06990
	9209-91869	IMR90
	57122-91298	IMR90
	2235-4087	HEK293
	10367-90550	HEK293,IMR90,hESC,GM06990
	259230-10006	hESC
	91754-3705	hESC
	5981-57533	IMR90
	56888-51072	IMR90
	84274-51433	IMR90
	57038-221294	IMR90
	5870-7702	IMR90
	54808-4864	IMR90
	83752-27327	hESC
	23216-26234	hESC
	51534-51429	IMR90
	79066-5048	BT483,RWPE1
	10153-64225	IMR90
	6882-5429	HEK293
	6468-84458	HEK293
	60313-65979	IMR90
	5195-23318	IMR90
	134218-6897	RWPE1
	51602-55759	HEK293
	23291-1495	hESC
	51654-22913	BT483,HEK293
	10898-1738	IMR90
	51552-5695	IMR90
	55108-200081	HEK293,IMR90,GM06990
	10146-9685	IMR90
	2617-115416	IMR90
	27229-6938	RWPE1
	9698-54455	IMR90
	55095-3191	GM06990
	29102-23379	GM06990
	29066-3163	hESC
	63892-79954	IMR90
	152579-27430	IMR90
	51606-9821	HEK293
	388695-29956	BT483
	5297-8216	HEK293,IMR90,RWPE1
	10142-4850	IMR90
	7355-11152	GM06990
	9375-7750	IMR90
	7064-6449	BT483
	2734-8883	hESC
	142-6905	HEK293
	5511-6118	HEK293,IMR90,RWPE1
	8099-11066	RWPE1
	25963-51324	IMR90
	5635-1362	IMR90
	7936-6046	HEK293
	84061-54521	IMR90
	55100-91942	HEK293
	7073-5728	HEK293
	10490-5684	RWPE1
	2592-57704	GM06990
	55100-91949	IMR90
	51271-57704	BT483
	23367-9685	RWPE1
	58485-84316	BT483
	10142-9883	IMR90
	10153-27247	IMR90
	26610-26297	HEK293
	64210-2665	IMR90
	51315-79074	hESC
	10153-5194	hESC
	533-79033	IMR90
	9343-642	IMR90
	1019-2120	IMR90
	4292-7342	IMR90,hESC
	55269-22862	IMR90
	1981-55486	RWPE1
	55294-55763	IMR90
	22993-23107	IMR90
	80762-9604	IMR90,hESC
	3572-25836	HEK293
	54476-10552	IMR90
	8563-51386	hESC
	60673-84926	HEK293,GM06990
	10180-10533	IMR90
	89953-5528	BT483,HEK293,IMR90,hESC,GM06990,RWPE1
	833-4676	HEK293,IMR90,hESC,GM06990
	162427-4077	HEK293,IMR90
	5194-64225	HEK293
	10802-3842	IMR90
	89970-55697	IMR90
	1523-23534	IMR90
	55293-2132	HEK293
	8459-8563	GM06990
	100101267-51657	GM06990
	162-5297	HEK293
	27154-5607	IMR90
	27153-57541	RWPE1
	23588-6729	HEK293
	79932-54432	hESC
	7520-5707	HEK293,IMR90,hESC
	9448-23190	IMR90
	55291-5870	HEK293
	55209-28972	IMR90
	317662-92399	IMR90
	8780-4864	IMR90
	9778-23216	hESC
	221184-89970	RWPE1
	51138-80854	IMR90
	3069-9125	IMR90
	132660-26057	IMR90
	23395-10342	IMR90
	29072-54859	HEK293,IMR90
	8883-11060	IMR90,hESC
	9685-10915	hESC
	80854-6059	HEK293
	27044-6856	IMR90
	79022-84324	HEK293
	6721-2547	HEK293,GM06990
	7511-23063	IMR90
	129685-1347	IMR90
	8943-51690	IMR90,GM06990
	8454-27044	HEK293,IMR90,hESC
	2959-9653	HEK293
	26035-79876	IMR90
	23070-988	HEK293
	2589-147339	IMR90
	64222-27246	IMR90
	3646-22882	HEK293
	23016-51304	IMR90
	10238-3396	hESC
	80351-221035	HEK293
	79731-79053	IMR90,GM06990
	26057-152579	IMR90
	9692-9878	IMR90
	1386-22930	hESC
	91-25875	HEK293
	29966-10484	IMR90
	10236-6135	IMR90
	8239-55285	IMR90
	1495-64374	BT483,HEK293,IMR90,hESC,RWPE1
	5546-5525	IMR90
	5195-5525	IMR90
	29115-51755	IMR90
	9898-57459	HEK293,GM06990
	80218-2932	hESC,GM06990
	5306-7531	RWPE1
	10121-8729	BT483
	29761-757	HEK293
	51106-79683	IMR90
	23261-55160	HEK293
	9733-2120	hESC
	9512-647087	HEK293
	6885-26235	hESC
	94101-9330	HEK293
	51282-22839	GM06990
	55763-9575	HEK293
	23065-26994	IMR90
	9987-132660	HEK293
	1642-25921	IMR90,hESC
	55665-55744	HEK293,RWPE1
	80212-2889	IMR90
	2181-129563	HEK293
	6185-9675	HEK293,IMR90,GM06990
	55852-1362	IMR90
	2547-9463	GM06990
	8148-25979	hESC
	22893-90416	HEK293,IMR90
	9425-60685	IMR90
	51479-79142	IMR90
	57541-23534	hESC
	26240-55770	GM06990
	10128-27332	hESC
	8726-64776	IMR90
	143187-54764	IMR90
	10767-84154	HEK293
	23295-124402	IMR90
	55571-9874	IMR90
	9342-5297	HEK293,IMR90,RWPE1
	2932-4690	IMR90
	55291-161	IMR90
	337867-79587	IMR90
	23603-7374	HEK293,IMR90,hESC,GM06990
	23261-5195	IMR90
	317662-84333	RWPE1
	11212-2936	IMR90
	79591-51008	RWPE1
	64374-2107	IMR90
	55611-55626	IMR90
	26148-54764	IMR90
	8883-83752	HEK293
	1024-9107	HEK293
	8672-64746	HEK293
	55697-27183	HEK293
	5686-6301	BT483,IMR90,GM06990
	89970-11269	IMR90
	10992-23410	IMR90
	7266-47	HEK293,IMR90,hESC,RWPE1
	5976-23770	hESC,GM06990
	93487-2079	hESC
	23019-83752	HEK293,IMR90
	89970-11060	IMR90
	9188-6468	IMR90
	8648-50485	IMR90
	56941-2932	IMR90
	2107-9879	RWPE1
	10514-5216	GM06990
	79022-10059	HEK293
	4682-7874	IMR90,GM06990
	79006-9894	GM06990
	10412-54505	HEK293
	55705-200186	IMR90
	5686-9869	IMR90
	79033-55182	BT483,HEK293,IMR90,hESC,GM06990,RWPE1
	23476-4670	IMR90
	7375-11180	HEK293
	9588-27252	GM06990
	50640-11179	HEK293
	1643-25921	hESC
	55856-7913	GM06990
	51654-128869	RWPE1
	11321-10128	HEK293
	81577-54496	GM06990
	51606-6921	hESC
	5048-55288	IMR90
	55095-1340	IMR90
	56929-9652	IMR90
	55773-2932	hESC
	223-6675	IMR90
	28998-79139	IMR90
	5604-54469	IMR90
	7597-55701	IMR90
	23142-54940	hESC
	2235-54808	HEK293,IMR90
	10150-221154	IMR90
	127428-54432	HEK293,IMR90
	22878-4850	HEK293
	27246-9673	IMR90
	5905-2547	GM06990
	7511-11196	IMR90
	51429-22828	BT483
	8720-79650	IMR90
	9282-94056	IMR90
	152579-9575	IMR90
	7072-5495	IMR90
	387-10425	IMR90
	23137-51552	IMR90
	55770-5689	HEK293
	55037-339804	IMR90
	64324-51164	IMR90
	80155-9693	IMR90
	51105-9788	HEK293
	51112-23160	hESC
	23051-116092	IMR90
	25949-10250	GM06990
	10802-404734	IMR90
	51111-55291	HEK293,IMR90
	5982-2969	HEK293,GM06990
	8697-54439	IMR90
	79591-132	hESC
	1660-84320	IMR90,RWPE1
	55253-10552	IMR90
	5663-53349	RWPE1
	27246-6944	hESC
	8729-5464	HEK293,IMR90,hESC
	54906-2665	HEK293,IMR90,GM06990
	84656-8131	IMR90
	5770-11083	hESC
	23137-158427	IMR90
	1314-84320	HEK293,hESC
	5269-26240	GM06990
	2186-9703	IMR90
	9776-22992	IMR90
	359948-9804	IMR90
	4482-54984	BT483
	10146-54732	IMR90
	84186-57706	IMR90
	93643-221477	IMR90
	144363-51202	IMR90
	58533-10484	IMR90
	166785-23142	IMR90
	55973-60412	RWPE1
	372-8301	IMR90
	5607-51669	IMR90
	55844-54805	hESC
	5664-10905	HEK293
	91754-1743	BT483,IMR90,GM06990,RWPE1
	4289-1495	IMR90
	94104-757	GM06990
	6938-54816	IMR90
	8850-686	GM06990
	79683-55005	RWPE1
	60678-9616	IMR90
	56928-26528	IMR90
	162427-7266	IMR90
	9538-9183	hESC
	10180-8607	IMR90
	10533-6396	IMR90
	8621-2617	IMR90
	23788-1643	HEK293
	78988-79587	IMR90
	84693-27332	HEK293
	51574-23173	hESC
	1738-54927	hESC
	7514-9741	IMR90
	10299-10605	RWPE1
	128866-22839	hESC
	7265-5917	HEK293
	23243-9209	IMR90,hESC
	91949-3163	HEK293
	90550-3416	IMR90
	113251-84926	HEK293,GM06990
	7360-87178	HEK293
	29115-9611	IMR90
	221184-79068	HEK293
	2590-23456	GM06990,RWPE1
	55954-10291	GM06990
	755-5822	IMR90,GM06990
	22878-78996	HEK293
	55108-23318	hESC
	10010-6741	RWPE1
	51061-123803	IMR90
	5768-5546	IMR90
	8028-8027	HEK293
	25957-5550	IMR90,hESC,GM06990
	51078-5707	IMR90
	90550-10367	BT483,RWPE1
	83605-94239	RWPE1
	7174-10128	IMR90
	54819-8697	IMR90
	10412-55100	hESC
	221955-5814	IMR90
	10713-51318	GM06990
	57541-9690	IMR90
	56894-757	HEK293
	55749-84545	IMR90
	9031-9883	GM06990
	23379-11044	GM06990
	22907-10181	IMR90
	11108-9733	HEK293
	5073-84656	IMR90
	93436-54929	HEK293,IMR90,hESC,GM06990,RWPE1
	7073-79591	hESC
	65979-54455	IMR90
	8780-57534	HEK293
	285672-64083	IMR90
	124454-27327	RWPE1
	5283-10484	IMR90
	2186-388403	IMR90
	55109-8546	HEK293
	6938-10845	HEK293
	10101-90861	RWPE1
	23369-9741	HEK293,IMR90
	23172-64077	IMR90
	29072-25930	HEK293,IMR90,hESC,GM06990
	8243-10075	HEK293
	5687-25938	RWPE1
	5300-4670	BT483
	54934-9821	IMR90
	80824-2120	IMR90
	5601-5917	IMR90
	79441-57533	IMR90
	29914-5394	BT483,HEK293,GM06990
	8883-9100	HEK293
	8667-9788	hESC
	10153-51112	IMR90
	55795-7347	IMR90
	27247-5861	IMR90
	56998-10277	GM06990
	54965-5062	HEK293,IMR90,GM06990
	51585-9354	IMR90
	91574-7296	IMR90
	84991-26019	HEK293,IMR90,hESC
	23395-5894	IMR90
	84549-28957	IMR90
	64601-26090	IMR90
	56998-2782	IMR90
	23398-55109	IMR90
	29093-309	GM06990
	23039-79648	HEK293,IMR90
	1499-5894	hESC
	55325-56034	IMR90
	8498-54862	IMR90
	23243-285343	HEK293
	84081-9527	HEK293
	84908-87178	IMR90
	259230-5599	IMR90
	9993-10291	IMR90,hESC
	1312-51386	IMR90
	10150-5611	HEK293,RWPE1
	4140-79446	hESC
	54529-9330	HEK293
	2222-84197	IMR90
	9604-10318	HEK293,IMR90
	8454-51667	GM06990
	2665-8559	IMR90
	57038-26054	IMR90
	89970-84656	IMR90
	9209-4292	BT483
	23560-8559	HEK293,IMR90
	9512-27044	IMR90
	55316-63826	IMR90
	5516-80185	GM06990
	23243-23016	HEK293
	5298-23381	BT483
	7325-9209	IMR90
	1998-55751	HEK293
	10291-8563	HEK293,IMR90,GM06990
	5859-387	HEK293
	5663-4140	IMR90
	51125-2936	IMR90
	55697-83752	IMR90
	7265-54819	IMR90
	10180-1739	IMR90
	91754-5527	HEK293
	219771-10730	IMR90
	7982-27044	HEK293
	55795-7027	HEK293
	83548-10910	HEK293,IMR90
	3842-6902	RWPE1
	26297-2132	HEK293
	7323-132660	hESC
	10440-84320	hESC
	25879-55284	hESC
	10577-91754	IMR90
	25898-9575	HEK293
	55702-84954	IMR90
	10564-7150	IMR90
	801-145567	HEK293,IMR90
	6786-25921	IMR90
	10963-64852	GM06990
	5194-57223	IMR90
	57150-5550	hESC
	8883-3163	IMR90
	5607-2590	HEK293
	3732-2132	IMR90
	25977-10059	IMR90
	55486-23243	IMR90
	22826-832	IMR90
	8621-23161	HEK293
	79109-23196	HEK293,hESC
	4238-54439	GM06990
	51582-4715	hESC
	23065-54896	HEK293,IMR90,RWPE1
	64434-4850	IMR90
	29110-9169	IMR90
	23039-4482	hESC
	79048-7507	HEK293
	9352-2235	HEK293
	7581-55454	hESC
	533-93974	IMR90
	11342-55209	IMR90
	55294-54969	HEK293
	51606-11059	HEK293,hESC
	1386-10213	IMR90
	28958-162427	RWPE1
	162-51386	hESC
	84916-27183	IMR90
	1998-10393	HEK293
	55131-57541	IMR90
	5467-7629	HEK293,IMR90,hESC,GM06990,RWPE1
	57128-55770	hESC
	5822-7109	HEK293,IMR90,hESC,GM06990
	27125-10802	IMR90
	54681-7375	HEK293,IMR90
	23013-5394	HEK293
	23070-60685	IMR90
	7690-51663	hESC
	54882-10111	HEK293
	83696-9897	HEK293
	4676-833	RWPE1
	84128-7520	IMR90
	6874-9885	HEK293,hESC
	54965-205564	HEK293
	1605-7375	HEK293,IMR90,GM06990
	57704-4799	IMR90
	51073-7297	RWPE1
	5611-9107	IMR90
	23118-5550	hESC
	3073-25820	IMR90
	55272-4123	RWPE1
	7328-6856	IMR90
	1743-5527	hESC
	55660-10010	HEK293
	9320-51719	IMR90,GM06990,RWPE1
	221294-84154	IMR90
	79576-83692	IMR90
	10363-2108	GM06990
	7109-56894	RWPE1
	51654-128866	RWPE1
	22820-8971	IMR90,GM06990
	4482-79648	HEK293,IMR90
	55210-10277	IMR90
	8073-23318	hESC
	51274-23216	IMR90
	221154-1024	hESC
	23603-23468	IMR90
	3163-10131	HEK293
	203069-5520	hESC
	55848-55234	IMR90
	5298-252839	IMR90
	7072-27247	GM06990
	55508-51643	HEK293
	9577-55759	IMR90
	205564-29072	IMR90
	27044-54476	IMR90
	54849-22980	BT483
	23013-9877	IMR90
	8720-79068	HEK293
	81929-57534	IMR90
	8883-79068	HEK293
	84193-3705	IMR90
	83692-331	IMR90
	4205-123355	HEK293,IMR90,GM06990,RWPE1
	22820-9209	IMR90
	1827-54065	HEK293,IMR90,hESC
	8891-8565	IMR90
	9334-9825	BT483,hESC,GM06990
	9778-51088	IMR90
	6240-5682	GM06990
	151987-115286	IMR90,hESC
	23243-23023	IMR90
	57062-57862	hESC
	9425-389362	HEK293
	4255-3632	hESC
	10989-57223	IMR90
	10201-54681	GM06990
	65056-22936	IMR90
	8027-2665	HEK293,hESC
	10523-1785	IMR90
	23478-123355	IMR90
	134430-91942	IMR90
	23054-84619	IMR90
	219771-80314	RWPE1
	205564-54965	IMR90,RWPE1
	309-404734	hESC
	60678-56954	IMR90
	7514-150684	HEK293
	79002-6597	IMR90
	22818-11016	HEK293
	29761-10694	HEK293
	84516-123803	IMR90
	9692-5529	HEK293
[truncated: 2,038 more rows]
