# Supplementary material for: A pathway-centric view of spatial proximity in the 3D nucleome across cell lines
Source: Sci Rep. 2016 Dec 15;6:39279. doi: 10.1038/srep39279 (PMC5157015; doi:10.1038/srep39279)
Supplement: Supplementary Table 3 [file srep39279-s3.xls]

## Sheet: Inter-Pathways_10kb
		Z-score >= 2 AND >= 5 Cell lines
		Z-score >= 2 AND >= 4 Cell lines
	PATHWAY-1	PATHWAY-2	Observation	Reference evidence
	Focal adhesion	Taurine and hypotaurine metabolism
	ECM-receptor interaction	Taurine and hypotaurine metabolism
	Circadian rhythm	Calcium signaling pathway
	Circadian rhythm	Phosphatidylinositol signaling system
	Circadian rhythm	Long-term depression
	Circadian rhythm	Long-term potentiation
	Circadian rhythm	Gap junction
	Circadian rhythm	GnRH signaling pathway
	Endometrial cancer	Butanoate metabolism
	Glycerolipid metabolism	Ribosome
	Chronic myeloid leukemia	Butanoate metabolism
	Tight junction	ABC transporters - General
	Tight junction	Glycine, serine and threonine metabolism
	Sphingolipid metabolism	Cell adhesion molecules (CAMs)
	Jak-STAT signaling pathway	Butanoate metabolism
	Jak-STAT signaling pathway	Cholera - Infection
	Jak-STAT signaling pathway	Epithelial cell signaling in Helicobacter pylori infection
	Jak-STAT signaling pathway	Oxidative phosphorylation
	Renal cell carcinoma	Butanoate metabolism
	Phosphatidylinositol signaling system	Ribosome
	Butanoate metabolism	Dorso-ventral axis formation
	Butanoate metabolism	Glioma	Therapeutic effects of sodium butyrate on glioma cells in vitro and in the rat C6 glioma model	Engelhard, H. H. et al., Neurosurgery. (2001)
	Butanoate metabolism	Non-small cell lung cancer
	Butanoate metabolism	Acute myeloid leukemia
	Butanoate metabolism	Colorectal cancer
	Glycerophospholipid metabolism	Ribosome
	Regulation of actin cytoskeleton	Taurine and hypotaurine metabolism
	Regulation of actin cytoskeleton	Olfactory transduction
	Pathogenic Escherichia coli infection - EHEC	Cell Communication
	Cell adhesion molecules (CAMs)	Taurine and hypotaurine metabolism
	Synthesis and degradation of ketone bodies	Apoptosis	Synthesis and degradation of ketone bodies was found to be proximal to genes involved in several different cancers, including pancreatic cancer, and cell cycle. Previous papers have shown growth inhibitory effects of ketone bodies on pancreatic cancer could be mediated by reduced c-Myc expression. Moreover c-Myc is overexpressed in pancreatic cancer and its inhibition has been shown to result in …	Shukla et al., 2014, Buchholz et al., 2006, Soucek et al., 2008, Kunnumakkara et al., 2007
	Synthesis and degradation of ketone bodies	Cell cycle
	Synthesis and degradation of ketone bodies	p53 signaling pathway
	Ribosome	Phosphatidylinositol signaling system
	Ribosome	Glycerolipid metabolism
	Ribosome	Glycerophospholipid metabolism
	N-Glycan biosynthesis	Adipocytokine signaling pathway
	N-Glycan biosynthesis	Type II diabetes mellitus
	Butanoate metabolism	Glioma
	Butanoate metabolism	Acute myeloid leukemia
	Butanoate metabolism	Renal cell carcinoma
	Butanoate metabolism	Jak-STAT signaling pathway
	Butanoate metabolism	Non-small cell lung cancer
	Butanoate metabolism	Colorectal cancer
	Butanoate metabolism	Dorso-ventral axis formation
	Butanoate metabolism	ErbB signaling pathway
	Butanoate metabolism	Endometrial cancer
	Butanoate metabolism	Chronic myeloid leukemia
	Butanoate metabolism	p53 signaling pathway
	Long-term potentiation	Glycosylphosphatidylinositol(GPI)-anchor biosynthesis
	Long-term potentiation	Circadian rhythm	Synaptic long-term potentiation (LTP) are modulated by the light/dark cycle and the results suggest that the disinhibition of a GABAA recurrent inhibitory network can be induced in the dark phase, thereby facilitating LTP.	Nakatsuka H and Natsume K., Neurosci Res.(2014).
	Huntington's disease	Cholera - Infection
	Apoptosis	Lysine degradation
	Cell Communication	ErbB signaling pathway	Neuregulins (NRGs) comprise a large family of EGF-like signaling molecules involved in cell-cell communication during development and disease.	Britsch, S., Adv Anat Embryol Cell Biol. (2007)
	Cell Communication	Chronic myeloid leukemia
	Cell Communication	Axon guidance
	Cell Communication	Pathogenic Escherichia coli infection - EPEC
	Cell Communication	Pathogenic Escherichia coli infection - EHEC
	Leukocyte transendothelial migration	Olfactory transduction
	Glycosylphosphatidylinositol(GPI)-anchor biosynthesis	mTOR signaling pathway
	Glycosylphosphatidylinositol(GPI)-anchor biosynthesis	MAPK signaling pathway
	Thyroid cancer	Sphingolipid metabolism	Sphingosine kinase 1 is overexpressed and promotes proliferation in human thyroid cancer	Guan, H., et al., Mol Endocrinol. (2011).
	Starch and sucrose metabolism	Phosphatidylinositol signaling system
	Starch and sucrose metabolism	Glycerolipid metabolism
	Starch and sucrose metabolism	Glycerophospholipid metabolism
	Glycerolipid metabolism	Pentose and glucuronate interconversions
	Glycerolipid metabolism	Porphyrin and chlorophyll metabolism
	Glycerolipid metabolism	Metabolism of xenobiotics by cytochrome P450
	Glycerolipid metabolism	Androgen and estrogen metabolism
	Protein export	T cell receptor signaling pathway
	Protein export	B cell receptor signaling pathway
	Histidine metabolism	Tight junction
	Hematopoietic cell lineage	Fructose and mannose metabolism
	ECM-receptor interaction	Taurine and hypotaurine metabolism
	Propanoate metabolism	p53 signaling pathway
	Glycine, serine and threonine metabolism	Tight junction
	Complement and coagulation cascades	Melanogenesis
	Complement and coagulation cascades	Axon guidance
	Streptomycin biosynthesis	Ubiquitin mediated proteolysis
	Cell adhesion molecules (CAMs)	Sphingolipid metabolism
	Cell adhesion molecules (CAMs)	Taurine and hypotaurine metabolism
	Purine metabolism	Jak-STAT signaling pathway
	Fatty acid metabolism	p53 signaling pathway
	Glutathione metabolism	Notch signaling pathway
	T cell receptor signaling pathway	DNA polymerase
	Neurodegenerative Diseases	Cholera - Infection
	Oxidative phosphorylation	ErbB signaling pathway
	Oxidative phosphorylation	Chronic myeloid leukemia
	Oxidative phosphorylation	Jak-STAT signaling pathway
	Oxidative phosphorylation	Acute myeloid leukemia
	Alzheimer's disease	Axon guidance
	Tryptophan metabolism	Tight junction
	Urea cycle and metabolism of amino groups	Tight junction
	Endometrial cancer	Sphingolipid metabolism
	Porphyrin and chlorophyll metabolism	Phosphatidylinositol signaling system
	Porphyrin and chlorophyll metabolism	Glycerophospholipid metabolism
	Adipocytokine signaling pathway	Glycan structures - biosynthesis 1
	Adipocytokine signaling pathway	O-Glycan biosynthesis
	Adipocytokine signaling pathway	Calcium signaling pathway
	Lysine degradation	p53 signaling pathway
	ABC transporters - General	Tight junction
	ABC transporters - General	Type II diabetes mellitus
	Gap junction	Notch signaling pathway
	Gap junction	Circadian rhythm
	Cholera - Infection	Acute myeloid leukemia
	Cholera - Infection	Jak-STAT signaling pathway
	Cholera - Infection	ErbB signaling pathway
	Cholera - Infection	Chronic myeloid leukemia
	Cholera - Infection	Notch signaling pathway
	Olfactory transduction	Regulation of actin cytoskeleton
	Olfactory transduction	Focal adhesion
	Olfactory transduction	Prostate cancer
	Olfactory transduction	Adherens junction
	mTOR signaling pathway	Glycan structures - biosynthesis 2
	Pentose and glucuronate interconversions	Phosphatidylinositol signaling system
	Pentose and glucuronate interconversions	Glycerophospholipid metabolism
	Melanoma	Sphingolipid metabolism
	Bladder cancer	Sphingolipid metabolism
	Phosphatidylinositol signaling system	Circadian rhythm
	Phosphatidylinositol signaling system	Metabolism of xenobiotics by cytochrome P450
	Phosphatidylinositol signaling system	Androgen and estrogen metabolism
	Epithelial cell signaling in Helicobacter pylori infection	ErbB signaling pathway
	Epithelial cell signaling in Helicobacter pylori infection	Jak-STAT signaling pathway
	Glycan structures - biosynthesis 1	Type II diabetes mellitus
	Circadian rhythm	Long-term depression
	Circadian rhythm	Calcium signaling pathway
	Circadian rhythm	GnRH signaling pathway
	Regulation of actin cytoskeleton	Taurine and hypotaurine metabolism
	Arachidonic acid metabolism	Taste transduction
	Sphingolipid metabolism	Pathogenic Escherichia coli infection - EHEC
	Androgen and estrogen metabolism	Glycerophospholipid metabolism
	Glycerophospholipid metabolism	Metabolism of xenobiotics by cytochrome P450
	Metabolism of xenobiotics by cytochrome P450	Notch signaling pathway
	Focal adhesion	Taurine and hypotaurine metabolism
	Phenylalanine metabolism	Tight junction
	Tyrosine metabolism	Tight junction

## Sheet: Housekeeping Genes_10kb
	Housekeeping Genes	Terpenoid biosynthesis			Z-score >= 2 AND > 5 Cell lines
		Insulin signaling pathway			Z-score >= 2 AND > 4 Cell lines
		Focal adhesion
		Chronic myeloid leukemia
		Antigen processing and presentation
		ErbB signaling pathway
		Prostate cancer
		MAPK signaling pathway
		Regulation of actin cytoskeleton
		Cholera - Infection
		Apoptosis
		Glioma
		Terpenoid biosynthesis
		Insulin signaling pathway
		Ubiquitin mediated proteolysis
		Focal adhesion
		Pancreatic cancer
		T cell receptor signaling pathway
		Chronic myeloid leukemia
		Antigen processing and presentation
		ErbB signaling pathway
		Tight junction
		Melanoma
		Calcium signaling pathway
		Natural killer cell mediated cytotoxicity
		Wnt signaling pathway
		Purine metabolism
		Jak-STAT signaling pathway
		Fc epsilon RI signaling pathway
		Prostate cancer
		MAPK signaling pathway
		Regulation of actin cytoskeleton
		Cholera - Infection
		Apoptosis
		Cell cycle
		Taurine and hypotaurine metabolism
		Prion disease
		Glioma
		Oxidative phosphorylation
		Glyoxylate and dicarboxylate metabolism
		Acute myeloid leukemia
		Citrate cycle (TCA cycle)
